# Supplementary material for: [2-(1-{2-[Aza­nid­yl(ethyl­sulfan­yl)methyl­idene-κN]hydrazin-1-yl­idene-κN 1}eth­yl)phenolato-κO](pyridine-κN)nickel(II)
Source: Acta Crystallogr Sect E Struct Rep Online. 2012 Jun 16;68(Pt 7):m911. doi: 10.1107/S1600536812026177 (PMC3393181; doi:10.1107/S1600536812026177)
Supplement: Supplementary file 1 [file e-68-0m911-sup1.cif]

##############################################################################
#                                                                            #
# This CIF contains the data in a paper accepted for publication in          #
# Acta Crystallographica Section E. It conforms to the requirements of       #
# Notes for Authors for Acta Crystallographica Section E, and has been       #
# peer reviewed under the auspices of the IUCr Commission on Journals.       #
#                                                                            #
# Full details of the Crystallographic Information File format               #
# are given in the paper "The Crystallographic Information File (CIF):       #
# a New Standard Archive File for Crystallography" by S. R. Hall, F. H.      #
# Allen and I. D. Brown [Acta Cryst. (1991), A47, 655-685].                  #
#                                                                            #
# The current version of the core CIF dictionary is obtainable from          #
# ftp://ftp.iucr.org/pub/cif_core.dic.                                       #
#                                                                            #
# Software is freely available for graphical display of the structure(s)     #
# in this CIF. For information consult the CIF software page                 #
# http://www.iucr.org/resources/cif/software.                                #
#                                                                            #
# This file may be used for bona fide research purposes within the           #
# scientific community so long as proper attribution is given to the journal # 
# article from which it was obtained.                                        #
#                                                                            #
##############################################################################
data_global
_audit_creation_method     SHELXL-97
_journal_date_recd_electronic     2012-06-09
_journal_date_accepted     2012-06-09
_journal_name_full     'Acta Crystallographica, Section E'
_journal_year     2012
_journal_volume     68
_journal_issue      7
_journal_page_first     m911
_journal_page_last     m911
_journal_paper_category     QM
_journal_paper_doi     10.1107/S1600536812026177
_journal_coeditor_code     HB6842
_publ_contact_author_name     ' Edward RT Tiekink '
_publ_contact_author_address
;
Department of Chemistry, University of Malaya,
50603 Kuala Lumpur, Malaysia
;
_publ_contact_author_email
;
edward.tiekink@gmail.com
;
_publ_contact_author_fax     ' +60 3 7967 4193 '
_publ_contact_author_phone     ' +60 3 7967 6775 '
_publ_section_title
;\
[2-(1-{2-[Azanidyl(ethylsulfanyl)methylidene-\k<i>N</i>]hydrazin-1-ylidene-\
\k<i>N</i>^1^}ethyl)phenolato-\k<i>O</i>](pyridine-\k<i>N</i>)nickel(II)
;
loop_
    _publ_author_name
    _publ_author_footnote
    _publ_author_address
    'Reza Takjoo'
;
Additional correspondence author, e-mail: r.takjoo@um.ac.ir.
;
;
Department of Chemistry, School of Sciences,
Ferdowsi University of Mashhad, 91775-1436 Mashhad, Iran
;
    'Ng, Seik Weng' .
;
Department of Chemistry, University of Malaya,
50603 Kuala Lumpur, Malaysia
Chemistry Department and Faculty of Science, King Abdulaziz University,
PO Box 80203 Jeddah, Saudi Arabia
;
    'Tiekink, Edward R. T.' .
;
Department of Chemistry, University of Malaya,
50603 Kuala Lumpur, Malaysia
;
data_I
_audit_creation_method     SHELXL-97
_chemical_name_systematic
;
[2-(1-{2-[Azanidyl(ethylsulfanyl)methylidene-\k<i>N</i>]hydrazin-1-
ylidene-\k<i>N</i>^1^}ethyl)phenolato-\k<i>O</i>](pyridine-\k<i>N</i>)nickel(II)
;
_chemical_name_common     ?
_chemical_formula_moiety     'C16 H18 N4 Ni O S'
_chemical_formula_sum     'C16 H18 N4 Ni O S'
_chemical_formula_iupac     '[Ni (C11 H13 N3 O S) (C5 H5 N)]'
_chemical_formula_weight     373.11
_chemical_melting_point     ?
_symmetry_cell_setting     orthorhombic
_symmetry_space_group_name_H-M     'P 21 21 21 '
_symmetry_space_group_name_Hall     'P 2ac 2ab '
loop_
    _symmetry_equiv_pos_as_xyz
    'x, y, z'
    '-x+1/2, -y, z+1/2'
    '-x, y+1/2, -z+1/2'
    'x+1/2, -y+1/2, -z'
_cell_length_a     7.2956(4)
_cell_length_b     9.8463(5)
_cell_length_c     21.7489(11)
_cell_angle_alpha     90.00
_cell_angle_beta     90.00
_cell_angle_gamma     90.00
_cell_volume     1562.33(14)
_cell_formula_units_Z     4
_cell_measurement_reflns_used     2330
_cell_measurement_theta_min     2.7851
_cell_measurement_theta_max     27.5014
_cell_measurement_temperature     100(2)
_exptl_crystal_description     prism
_exptl_crystal_colour     orange
_exptl_crystal_size_max     0.35
_exptl_crystal_size_mid     0.10
_exptl_crystal_size_min     0.05
_exptl_crystal_density_diffrn     1.586
_exptl_crystal_density_meas     ?
_exptl_crystal_density_method     'not measured'
_exptl_crystal_F_000     776
_exptl_absorpt_coefficient_mu     1.385
_exptl_absorpt_correction_type     multi-scan
_exptl_absorpt_process_details     '(CrysAlis PRO; Agilent, 2012)'
_exptl_absorpt_correction_T_min     0.78973
_exptl_absorpt_correction_T_max     1.00000
_diffrn_ambient_temperature     100(2)
_diffrn_radiation_type     MoK\a
_diffrn_radiation_wavelength     0.71073
_diffrn_radiation_source     'SuperNova (Mo) X-ray Source'
_diffrn_radiation_monochromator     Mirror
_diffrn_measurement_device_type
                  'Agilent SuperNova Dual diffractometer with an Atlas detector'
_diffrn_measurement_method     '\w scan'
_diffrn_detector_area_resol_mean     10.4041
_diffrn_reflns_number     6002
_diffrn_reflns_av_R_equivalents     0.0365
_diffrn_reflns_av_sigmaI/netI     0.0731
_diffrn_reflns_theta_min     2.79
_diffrn_reflns_theta_max     27.56
_diffrn_reflns_theta_full     27.56
_diffrn_measured_fraction_theta_max     0.998
_diffrn_measured_fraction_theta_full     0.998
_diffrn_reflns_limit_h_min     -9
_diffrn_reflns_limit_h_max     8
_diffrn_reflns_limit_k_min     -10
_diffrn_reflns_limit_k_max     12
_diffrn_reflns_limit_l_min     -28
_diffrn_reflns_limit_l_max     24
_diffrn_standards_number     0
_diffrn_standards_interval_count     0
_diffrn_standards_interval_time     0
_diffrn_standards_decay_%     0
_refine_special_details
;
Refinement of <i>F</i>^2^ against ALL reflections. The weighted <i>R</i>-factor
<i>wR</i> and goodness of fit <i>S</i> are based on <i>F</i>^2^, conventional
<i>R</i>-factors <i>R</i> are based on <i>F</i>, with <i>F</i> set to zero for
negative <i>F</i>^2^. The threshold expression of <i>F</i>^2^ >
\s(<i>F</i>^2^) is used only for calculating <i>R</i>-factors(gt) <i>etc</i>.
and is not relevant to the choice of reflections for refinement.
<i>R</i>-factors based on <i>F</i>^2^ are statistically about twice as large
as those based on <i>F</i>, and <i>R</i>- factors based on ALL data will be
even larger.
;
_reflns_number_total     3584
_reflns_number_gt     3130
_reflns_threshold_expression     I>2\s(I)
_refine_ls_structure_factor_coef     Fsqd
_refine_ls_matrix_type     full
_refine_ls_R_factor_all     0.0509
_refine_ls_R_factor_gt     0.0397
_refine_ls_wR_factor_gt     0.0698
_refine_ls_wR_factor_ref     0.0750
_refine_ls_goodness_of_fit_ref     0.997
_refine_ls_restrained_S_all     0.997
_refine_ls_number_reflns     3584
_refine_ls_number_parameters     213
_refine_ls_number_restraints     1
_refine_ls_hydrogen_treatment     mixed
_refine_ls_weighting_scheme     calc
_refine_ls_weighting_details
                 'calc w=1/[\s^2^(Fo^2^)+(0.0263P)^2^] where P=(Fo^2^+2Fc^2^)/3'
_atom_sites_solution_hydrogens     geom
_atom_sites_solution_primary     direct
_atom_sites_solution_secondary     difmap
_refine_ls_shift/su_max     0.001
_refine_ls_shift/su_mean     0.000
_refine_diff_density_max     0.451
_refine_diff_density_min     -0.389
_refine_ls_extinction_method     none
_refine_ls_extinction_coef     ?
_refine_ls_abs_structure_details     'Flack (1983), 1501 Friedel pairs'
_refine_ls_abs_structure_Flack     -0.028(16)
loop_
    _atom_type_symbol
    _atom_type_description
    _atom_type_scat_dispersion_real
    _atom_type_scat_dispersion_imag
    _atom_type_scat_source
    'C' 'C' 0.0033 0.0016
                         'International Tables Vol C Tables 4.2.6.8 and 6.1.1.4'
    'H' 'H' 0.0000 0.0000
                         'International Tables Vol C Tables 4.2.6.8 and 6.1.1.4'
    'N' 'N' 0.0061 0.0033
                         'International Tables Vol C Tables 4.2.6.8 and 6.1.1.4'
    'O' 'O' 0.0106 0.0060
                         'International Tables Vol C Tables 4.2.6.8 and 6.1.1.4'
    'S' 'S' 0.1246 0.1234
                         'International Tables Vol C Tables 4.2.6.8 and 6.1.1.4'
    'Ni' 'Ni' 0.3393 1.1124
                         'International Tables Vol C Tables 4.2.6.8 and 6.1.1.4'
_computing_data_collection     'CrysAlis PRO (Agilent, 2012)'
_computing_cell_refinement     'CrysAlis PRO (Agilent, 2012)'
_computing_data_reduction     'CrysAlis PRO (Agilent, 2012)'
_computing_structure_solution     'SHELXS97 (Sheldrick, 2008)'
_computing_structure_refinement     'SHELXL97 (Sheldrick, 2008)'
_computing_molecular_graphics
;
ORTEP-3 (Farrugia, 1997) and DIAMOND (Brandenburg, 2006)
;
_computing_publication_material     'publCIF (Westrip, 2010)'
loop_
    _atom_site_type_symbol
    _atom_site_label
    _atom_site_fract_x
    _atom_site_fract_y
    _atom_site_fract_z
    _atom_site_U_iso_or_equiv
    _atom_site_adp_type
    _atom_site_calc_flag
    _atom_site_refinement_flags
    _atom_site_occupancy
    _atom_site_symmetry_multiplicity
    _atom_site_disorder_assembly
    _atom_site_disorder_group
    Ni Ni 0.14271(5) 0.31649(4) 0.939044(16) 0.00822(10) Uani d . 1 1 . .
    S S1 0.36781(11) 0.04998(8) 0.79776(3) 0.01256(17) Uani d . 1 1 . .
    O O1 0.0483(3) 0.4726(2) 0.97176(9) 0.0118(5) Uani d . 1 1 . .
    N N1 0.1406(4) 0.3762(3) 0.85785(10) 0.0089(5) Uani d . 1 1 . .
    N N2 0.2056(3) 0.2818(3) 0.81453(12) 0.0104(6) Uani d . 1 1 . .
    N N3 0.2446(3) 0.1623(3) 0.90504(12) 0.0103(6) Uani d D 1 1 . .
    H H3n 0.302(4) 0.099(3) 0.9257(13) 0.021(10) Uiso d D 1 1 . .
    N N4 0.1443(4) 0.2372(3) 1.01959(10) 0.0089(5) Uani d . 1 1 . .
    C C1 -0.0040(4) 0.5820(3) 0.94155(15) 0.0099(6) Uani d . 1 1 . .
    C C2 -0.0797(4) 0.6887(4) 0.97594(14) 0.0129(7) Uani d . 1 1 . .
    H H2 -0.0866 0.6793 1.0193 0.015 Uiso calc R 1 1 . .
    C C3 -0.1441(4) 0.8058(3) 0.94965(13) 0.0131(6) Uani d . 1 1 . .
    H H3 -0.1943 0.8759 0.9745 0.016 Uiso calc R 1 1 . .
    C C4 -0.1351(4) 0.8210(3) 0.88596(13) 0.0149(6) Uani d . 1 1 . .
    H H4 -0.1789 0.9017 0.8671 0.018 Uiso calc R 1 1 . .
    C C5 -0.0625(4) 0.7188(3) 0.85051(14) 0.0138(7) Uani d . 1 1 . .
    H H5 -0.0596 0.7300 0.8071 0.017 Uiso calc R 1 1 . .
    C C6 0.0081(4) 0.5972(3) 0.87607(14) 0.0096(7) Uani d . 1 1 . .
    C C7 0.0840(4) 0.4927(3) 0.83555(14) 0.0092(7) Uani d . 1 1 . .
    C C8 0.0990(4) 0.5138(3) 0.76748(13) 0.0132(7) Uani d . 1 1 . .
    H H8A 0.2278 0.5071 0.7550 0.020 Uiso calc R 1 1 . .
    H H8B 0.0517 0.6039 0.7568 0.020 Uiso calc R 1 1 . .
    H H8C 0.0273 0.4442 0.7461 0.020 Uiso calc R 1 1 . .
    C C9 0.2640(4) 0.1738(4) 0.84474(14) 0.0102(6) Uani d . 1 1 . .
    C C10 0.3791(5) -0.0970(3) 0.84806(13) 0.0132(7) Uani d . 1 1 . .
    H H10A 0.4728 -0.0826 0.8803 0.016 Uiso calc R 1 1 . .
    H H10B 0.2592 -0.1119 0.8682 0.016 Uiso calc R 1 1 . .
    C C11 0.4295(4) -0.2193(3) 0.80864(15) 0.0190(8) Uani d . 1 1 . .
    H H11A 0.4229 -0.3020 0.8336 0.029 Uiso calc R 1 1 . .
    H H11B 0.5544 -0.2081 0.7928 0.029 Uiso calc R 1 1 . .
    H H11C 0.3437 -0.2264 0.7741 0.029 Uiso calc R 1 1 . .
    C C12 0.0869(4) 0.1084(3) 1.02762(14) 0.0111(7) Uani d . 1 1 . .
    H H12 0.0466 0.0583 0.9928 0.013 Uiso calc R 1 1 . .
    C C13 0.0843(4) 0.0461(4) 1.08490(15) 0.0188(8) Uani d . 1 1 . .
    H H13 0.0408 -0.0444 1.0892 0.023 Uiso calc R 1 1 . .
    C C14 0.1455(5) 0.1168(4) 1.13532(14) 0.0188(8) Uani d . 1 1 . .
    H H14 0.1469 0.0759 1.1749 0.023 Uiso calc R 1 1 . .
    C C15 0.2050(4) 0.2491(4) 1.12707(15) 0.0169(8) Uani d . 1 1 . .
    H H15 0.2485 0.3004 1.1611 0.020 Uiso calc R 1 1 . .
    C C16 0.2005(4) 0.3057(4) 1.06906(13) 0.0125(7) Uani d . 1 1 . .
    H H16 0.2391 0.3972 1.0641 0.015 Uiso calc R 1 1 . .
loop_
    _atom_site_aniso_label
    _atom_site_aniso_U_11
    _atom_site_aniso_U_22
    _atom_site_aniso_U_33
    _atom_site_aniso_U_12
    _atom_site_aniso_U_13
    _atom_site_aniso_U_23
    Ni 0.01111(18) 0.00732(18) 0.00623(17) 0.00083(17) 0.00031(17) 0.00024(17)
    S1 0.0188(4) 0.0093(4) 0.0096(4) 0.0025(4) 0.0027(4) -0.0010(3)
    O1 0.0203(12) 0.0087(12) 0.0064(11) 0.0043(10) -0.0002(9) 0.0011(10)
    N1 0.0105(13) 0.0090(13) 0.0072(12) -0.0001(12) 0.0003(12) -0.0036(10)
    N2 0.0151(13) 0.0081(14) 0.0080(13) 0.0013(10) 0.0020(10) -0.0025(11)
    N3 0.0170(14) 0.0078(16) 0.0061(13) 0.0031(12) -0.0001(10) -0.0010(12)
    N4 0.0096(12) 0.0090(13) 0.0081(12) 0.0018(12) 0.0051(12) 0.0002(10)
    C1 0.0061(14) 0.0127(16) 0.0108(15) -0.0014(11) -0.0009(14) 0.0025(15)
    C2 0.0140(15) 0.0141(16) 0.0106(15) -0.0003(15) -0.0003(12) -0.0032(16)
    C3 0.0139(14) 0.0110(15) 0.0144(15) 0.0019(15) 0.0006(14) -0.0033(14)
    C4 0.0167(15) 0.0100(15) 0.0179(15) 0.0051(17) -0.0012(14) 0.0035(15)
    C5 0.0164(17) 0.0152(18) 0.0097(15) 0.0026(14) 0.0003(13) 0.0015(14)
    C6 0.0090(16) 0.0104(17) 0.0093(15) -0.0017(13) 0.0011(12) -0.0011(14)
    C7 0.0066(15) 0.0084(16) 0.0126(16) -0.0021(12) -0.0020(12) -0.0019(14)
    C8 0.0187(18) 0.0131(17) 0.0077(15) 0.0049(14) -0.0025(13) 0.0011(14)
    C9 0.0082(15) 0.0120(17) 0.0104(15) -0.0008(14) -0.0010(12) -0.0025(16)
    C10 0.0174(18) 0.0089(15) 0.0132(15) 0.0047(14) 0.0009(14) 0.0001(13)
    C11 0.0280(19) 0.0109(18) 0.0181(18) 0.0032(14) 0.0036(15) 0.0003(15)
    C12 0.0129(17) 0.0114(17) 0.0090(15) -0.0011(13) 0.0004(13) -0.0012(14)
    C13 0.0182(18) 0.0155(18) 0.0227(19) 0.0041(14) 0.0057(14) 0.0061(16)
    C14 0.0195(18) 0.025(2) 0.0120(16) 0.0090(17) 0.0079(16) 0.0119(15)
    C15 0.0157(18) 0.025(2) 0.0106(17) 0.0043(15) -0.0012(13) -0.0015(16)
    C16 0.0138(15) 0.0130(16) 0.0107(15) 0.0023(13) -0.0003(12) -0.0031(16)
_geom_special_details
;
All e.s.d.'s (except the e.s.d. in the dihedral angle between two l.s. planes)
are estimated using the full covariance matrix. The cell e.s.d.'s are taken
into account individually in the estimation of e.s.d.'s in distances, angles
and torsion angles; correlations between e.s.d.'s in cell parameters are only
used when they are defined by crystal symmetry. An approximate (isotropic)
treatment of cell e.s.d.'s is used for estimating e.s.d.'s involving l.s.
planes.
;
loop_
    _geom_bond_atom_site_label_1
    _geom_bond_atom_site_label_2
    _geom_bond_site_symmetry_2
    _geom_bond_distance
    _geom_bond_publ_flag
    Ni O1 . 1.828(2) y
    Ni N1 . 1.861(2) y
    Ni N3 . 1.845(3) y
    Ni N4 . 1.918(2) y
    S1 C9 . 1.762(3) ?
    S1 C10 . 1.816(3) ?
    O1 C1 . 1.318(4) ?
    N1 C7 . 1.312(4) ?
    N1 N2 . 1.405(3) ?
    N2 C9 . 1.321(4) ?
    N3 C9 . 1.324(4) ?
    N3 H3n . 0.871(10) ?
    N4 C16 . 1.334(4) ?
    N4 C12 . 1.347(4) ?
    C1 C2 . 1.403(4) ?
    C1 C6 . 1.435(4) ?
    C2 C3 . 1.371(4) ?
    C2 H2 . 0.9500 ?
    C3 C4 . 1.395(4) ?
    C3 H3 . 0.9500 ?
    C4 C5 . 1.374(4) ?
    C4 H4 . 0.9500 ?
    C5 C6 . 1.416(4) ?
    C5 H5 . 0.9500 ?
    C6 C7 . 1.464(4) ?
    C7 C8 . 1.499(4) ?
    C8 H8A . 0.9800 ?
    C8 H8B . 0.9800 ?
    C8 H8C . 0.9800 ?
    C10 C11 . 1.523(4) ?
    C10 H10A . 0.9900 ?
    C10 H10B . 0.9900 ?
    C11 H11A . 0.9800 ?
    C11 H11B . 0.9800 ?
    C11 H11C . 0.9800 ?
    C12 C13 . 1.389(4) ?
    C12 H12 . 0.9500 ?
    C13 C14 . 1.373(5) ?
    C13 H13 . 0.9500 ?
    C14 C15 . 1.385(5) ?
    C14 H14 . 0.9500 ?
    C15 C16 . 1.380(4) ?
    C15 H15 . 0.9500 ?
    C16 H16 . 0.9500 ?
loop_
    _geom_angle_atom_site_label_1
    _geom_angle_atom_site_label_2
    _geom_angle_atom_site_label_3
    _geom_angle_site_symmetry_1
    _geom_angle_site_symmetry_3
    _geom_angle
    _geom_angle_publ_flag
    O1 Ni N3 . . 178.07(11) ?
    O1 Ni N1 . . 95.77(11) ?
    N3 Ni N1 . . 83.28(12) ?
    O1 Ni N4 . . 89.37(10) ?
    N3 Ni N4 . . 91.65(11) ?
    N1 Ni N4 . . 174.40(12) ?
    C9 S1 C10 . . 102.80(15) ?
    C1 O1 Ni . . 127.0(2) ?
    C7 N1 N2 . . 115.9(2) ?
    C7 N1 Ni . . 129.0(2) ?
    N2 N1 Ni . . 115.11(19) ?
    C9 N2 N1 . . 107.9(2) ?
    C9 N3 Ni . . 111.7(2) ?
    C9 N3 H3n . . 121(2) ?
    Ni N3 H3n . . 125(2) ?
    C16 N4 C12 . . 117.9(3) ?
    C16 N4 Ni . . 122.2(2) ?
    C12 N4 Ni . . 120.0(2) ?
    O1 C1 C2 . . 117.4(3) ?
    O1 C1 C6 . . 124.2(3) ?
    C2 C1 C6 . . 118.4(3) ?
    C3 C2 C1 . . 122.9(3) ?
    C3 C2 H2 . . 118.6 ?
    C1 C2 H2 . . 118.6 ?
    C2 C3 C4 . . 119.2(3) ?
    C2 C3 H3 . . 120.4 ?
    C4 C3 H3 . . 120.4 ?
    C5 C4 C3 . . 119.8(3) ?
    C5 C4 H4 . . 120.1 ?
    C3 C4 H4 . . 120.1 ?
    C4 C5 C6 . . 122.6(3) ?
    C4 C5 H5 . . 118.7 ?
    C6 C5 H5 . . 118.7 ?
    C5 C6 C1 . . 117.1(3) ?
    C5 C6 C7 . . 119.7(3) ?
    C1 C6 C7 . . 123.2(3) ?
    N1 C7 C6 . . 120.8(3) ?
    N1 C7 C8 . . 117.6(3) ?
    C6 C7 C8 . . 121.6(3) ?
    C7 C8 H8A . . 109.5 ?
    C7 C8 H8B . . 109.5 ?
    H8A C8 H8B . . 109.5 ?
    C7 C8 H8C . . 109.5 ?
    H8A C8 H8C . . 109.5 ?
    H8B C8 H8C . . 109.5 ?
    N2 C9 N3 . . 121.8(3) ?
    N2 C9 S1 . . 114.1(2) ?
    N3 C9 S1 . . 124.2(3) ?
    C11 C10 S1 . . 107.6(2) ?
    C11 C10 H10A . . 110.2 ?
    S1 C10 H10A . . 110.2 ?
    C11 C10 H10B . . 110.2 ?
    S1 C10 H10B . . 110.2 ?
    H10A C10 H10B . . 108.5 ?
    C10 C11 H11A . . 109.5 ?
    C10 C11 H11B . . 109.5 ?
    H11A C11 H11B . . 109.5 ?
    C10 C11 H11C . . 109.5 ?
    H11A C11 H11C . . 109.5 ?
    H11B C11 H11C . . 109.5 ?
    N4 C12 C13 . . 122.4(3) ?
    N4 C12 H12 . . 118.8 ?
    C13 C12 H12 . . 118.8 ?
    C14 C13 C12 . . 119.2(3) ?
    C14 C13 H13 . . 120.4 ?
    C12 C13 H13 . . 120.4 ?
    C13 C14 C15 . . 118.4(3) ?
    C13 C14 H14 . . 120.8 ?
    C15 C14 H14 . . 120.8 ?
    C16 C15 C14 . . 119.4(3) ?
    C16 C15 H15 . . 120.3 ?
    C14 C15 H15 . . 120.3 ?
    N4 C16 C15 . . 122.7(3) ?
    N4 C16 H16 . . 118.7 ?
    C15 C16 H16 . . 118.7 ?
loop_
    _geom_torsion_atom_site_label_1
    _geom_torsion_atom_site_label_2
    _geom_torsion_atom_site_label_3
    _geom_torsion_atom_site_label_4
    _geom_torsion_site_symmetry_1
    _geom_torsion_site_symmetry_2
    _geom_torsion_site_symmetry_3
    _geom_torsion_site_symmetry_4
    _geom_torsion
    _geom_torsion_publ_flag
    N1 Ni O1 C1 . . . . 2.0(3) ?
    N4 Ni O1 C1 . . . . -175.7(2) ?
    O1 Ni N1 C7 . . . . -1.2(3) ?
    N3 Ni N1 C7 . . . . -179.5(3) ?
    O1 Ni N1 N2 . . . . -179.8(2) ?
    N3 Ni N1 N2 . . . . 1.9(2) ?
    C7 N1 N2 C9 . . . . 177.3(3) ?
    Ni N1 N2 C9 . . . . -3.9(3) ?
    N1 Ni N3 C9 . . . . 0.7(2) ?
    N4 Ni N3 C9 . . . . 178.3(2) ?
    O1 Ni N4 C16 . . . . -43.2(2) ?
    N3 Ni N4 C16 . . . . 135.2(2) ?
    O1 Ni N4 C12 . . . . 136.6(2) ?
    N3 Ni N4 C12 . . . . -45.0(2) ?
    Ni O1 C1 C2 . . . . 177.51(19) ?
    Ni O1 C1 C6 . . . . -1.1(4) ?
    O1 C1 C2 C3 . . . . -178.0(3) ?
    C6 C1 C2 C3 . . . . 0.7(5) ?
    C1 C2 C3 C4 . . . . 0.1(5) ?
    C2 C3 C4 C5 . . . . 0.1(5) ?
    C3 C4 C5 C6 . . . . -1.2(5) ?
    C4 C5 C6 C1 . . . . 1.9(5) ?
    C4 C5 C6 C7 . . . . -179.8(3) ?
    O1 C1 C6 C5 . . . . 177.0(3) ?
    C2 C1 C6 C5 . . . . -1.6(4) ?
    O1 C1 C6 C7 . . . . -1.2(5) ?
    C2 C1 C6 C7 . . . . -179.9(3) ?
    N2 N1 C7 C6 . . . . 178.1(2) ?
    Ni N1 C7 C6 . . . . -0.5(4) ?
    N2 N1 C7 C8 . . . . -1.6(4) ?
    Ni N1 C7 C8 . . . . 179.9(2) ?
    C5 C6 C7 N1 . . . . -176.1(3) ?
    C1 C6 C7 N1 . . . . 2.0(5) ?
    C5 C6 C7 C8 . . . . 3.5(4) ?
    C1 C6 C7 C8 . . . . -178.3(3) ?
    N1 N2 C9 N3 . . . . 4.8(4) ?
    N1 N2 C9 S1 . . . . -175.12(19) ?
    Ni N3 C9 N2 . . . . -3.5(4) ?
    Ni N3 C9 S1 . . . . 176.45(17) ?
    C10 S1 C9 N2 . . . . -166.5(2) ?
    C10 S1 C9 N3 . . . . 13.6(3) ?
    C9 S1 C10 C11 . . . . 168.3(2) ?
    C16 N4 C12 C13 . . . . 0.1(4) ?
    Ni N4 C12 C13 . . . . -179.7(2) ?
    N4 C12 C13 C14 . . . . -1.2(5) ?
    C12 C13 C14 C15 . . . . 1.0(5) ?
    C13 C14 C15 C16 . . . . 0.2(5) ?
    C12 N4 C16 C15 . . . . 1.2(5) ?
    Ni N4 C16 C15 . . . . -179.0(2) ?
    C14 C15 C16 N4 . . . . -1.4(5) ?
