# Supplementary material for: [2-(1-{2-[Aza­nid­yl(ethyl­sulfan­yl)methyl­idene-κN]hydrazin-1-yl­idene-κN 1}eth­yl)phenolato-κO](pyridine-κN)nickel(II)
Source: Acta Crystallogr Sect E Struct Rep Online. 2012 Jun 16;68(Pt 7):m911. doi: 10.1107/S1600536812026177 (PMC3393181; doi:10.1107/S1600536812026177)
Supplement: Supplementary file 2 [file e-68-0m911-Isup2.hkl]

# 
# h,k,l, Fc-squared, Fo-squared, sigma(Fo-squared) and status flag 
# 
data_I
_shelx_title '  P212121  1501 Friedel pairs' 
_shelx_refln_list_code          4 
_shelx_F_calc_maximum      248.66 
_exptl_crystal_F_000       776.00 
_reflns_d_resolution_high  0.7680 
 
loop_ 
 _symmetry_equiv_pos_as_xyz 
 'x, y, z' 
 '-x+1/2, -y, z+1/2' 
 '-x, y+1/2, -z+1/2' 
 'x+1/2, -y+1/2, -z' 
 
_cell_length_a     7.2956 
_cell_length_b     9.8463 
_cell_length_c    21.7489 
_cell_angle_alpha  90.000 
_cell_angle_beta   90.000 
_cell_angle_gamma  90.000 
 
_shelx_F_squared_multiplier     1.000 
 
loop_ 
 _refln_index_h 
 _refln_index_k 
 _refln_index_l 
 _refln_F_squared_calc 
 _refln_F_squared_meas 
 _refln_F_squared_sigma 
 _refln_observed_status 
   2   0   0      132.36      124.46     13.82 o 
   4   0   0    15353.65    15267.84    253.13 o 
   6   0   0      400.10      401.48     40.71 o 
   8   0   0     2407.62     2700.07    212.12 o 
   1   1   0       78.81       64.23      5.89 o 
   2   1   0    61830.87    59392.08    550.43 o 
   3   1   0       21.58       25.92      6.76 o 
   4   1   0     1424.19     1418.59     46.12 o 
   5   1   0       26.80       27.15     10.52 o 
   6   1   0     1016.63      958.42     43.41 o 
   7   1   0      443.59      504.10     49.00 o 
   8   1   0      560.30      691.46     79.57 o 
   9   1   0        1.04       31.35     41.81 o 
   1   2   0        5.00        9.48      7.01 o 
   2   2   0    10240.79    10504.80    126.59 o 
   3   2   0    13735.43    13408.22    116.57 o 
   4   2   0      328.46      298.33     19.65 o 
   5   2   0        9.38       -3.72     10.57 o 
   6   2   0      536.31      570.98     37.30 o 
   7   2   0     1851.11     2007.21     90.01 o 
   8   2   0        5.00      -16.90     37.41 o 
   9   2   0       63.49       86.13     51.95 o 
   1   3   0     3916.78     4072.55    103.28 o 
   2   3   0     4396.29     4388.63     66.80 o 
   3   3   0      301.85      241.10     16.37 o 
   4   3   0     1151.38     1161.83     37.39 o 
   5   3   0    13097.71    13350.96    165.02 o 
   6   3   0      117.81      222.69    181.67 o 
   7   3   0      114.54       28.20     35.58 o 
   8   3   0      129.66      102.01     55.61 o 
   9   3   0     1707.26     1999.91    204.97 o 
   1   4   0     2286.02     2568.45     96.81 o 
   2   4   0      214.81      215.96     31.62 o 
   3   4   0     4893.74     4811.44     80.80 o 
   4   4   0       62.40       74.38     11.74 o 
   5   4   0      295.50      338.26     26.32 o 
   6   4   0      331.86      311.39     27.68 o 
   7   4   0     1639.99     1775.46    163.00 o 
   8   4   0      754.95     1030.16    140.74 o 
   9   4   0      120.83      161.28     65.25 o 
   1   5   0     7482.58     8052.67    192.74 o 
   2   5   0     2794.26     2543.71    107.29 o 
   3   5   0     1799.70     1880.57     55.09 o 
   4   5   0      817.26      788.58     34.27 o 
   5   5   0     3582.98     3500.38     84.40 o 
   6   5   0     3593.85     3653.11     90.38 o 
   7   5   0       16.65      -15.01     28.28 o 
   8   5   0      595.12      619.21    109.58 o 
   1   6   0     2465.64     2558.94    122.43 o 
   2   6   0      998.38      883.90     71.22 o 
   3   6   0     3995.31     3986.54    108.71 o 
   4   6   0     1067.09     1086.87     75.66 o 
   5   6   0       21.05        8.90     14.79 o 
   6   6   0       69.83       95.11     46.61 o 
   7   6   0     1674.56     1669.41    165.02 o 
   8   6   0       56.33      137.08     52.19 o 
   1   7   0       23.08       -1.38     25.37 o 
   2   7   0      632.50      637.25     67.01 o 
   3   7   0     3082.01     2990.82    227.58 o 
   4   7   0        2.60        1.74     14.82 o 
   5   7   0       22.68       13.62     29.38 o 
   6   7   0       20.25       14.59     16.91 o 
   7   7   0      137.09      184.85     67.78 o 
   0   8   0     5539.77     5404.67    215.20 o 
   1   8   0     3480.65     3355.63    166.95 o 
   2   8   0      268.97      209.66     44.37 o 
   3   8   0        6.36      -11.62     22.19 o 
   4   8   0     1765.43     1868.46     91.00 o 
   5   8   0      221.22      185.87     32.96 o 
   6   8   0      529.89      557.60     96.25 o 
   7   8   0      572.42      619.51    107.97 o 
   1   9   0       44.96       39.77     22.30 o 
   2   9   0     2595.73     2497.07    152.68 o 
   3   9   0      335.79      351.40     59.66 o 
   4   9   0      308.18      307.88     42.69 o 
   5   9   0      490.74      484.31     51.45 o 
   6   9   0     1235.58     1378.45    143.80 o 
   0  10   0     1003.25      943.05    106.58 o 
   1  10   0      645.34      609.99     61.82 o 
   2  10   0      142.01      208.34     53.60 o 
   3  10   0     1967.01     2127.13    150.96 o 
   4  10   0       99.85      113.48     34.63 o 
   5  10   0      372.34      350.97     55.41 o 
   1  11   0     2455.08     2212.74    169.81 o 
   2  11   0     1008.09      871.59     77.85 o 
   3  11   0     1955.20     1654.94    142.38 o 
   4  11   0       36.84       -7.73     26.20 o 
   0  12   0        6.14       -7.39     27.71 o 
   1  12   0      328.35      284.45     55.18 o 
   2  12   0       22.83      -12.11     24.57 o 
   3  12   0      718.26      660.63     72.10 o 
   1   0   1     1130.04     1162.85     29.51 o 
   2   0   1    14429.87    14555.19    159.28 o 
   3   0   1      291.60      256.38     15.88 o 
   4   0   1     1101.46     1164.57     45.29 o 
   5   0   1       82.76       62.40     14.25 o 
   6   0   1      334.80      374.01     27.70 o 
   7   0   1       29.52        2.89     18.88 o 
   8   0   1      500.05      561.38     69.78 o 
   9   0   1       31.85      103.24     61.18 o 
  -9   1   1      488.23      595.91    111.17 o 
  -8   1   1      438.92      572.31     71.97 o 
  -7   1   1      592.95      641.73     47.94 o 
  -6   1   1     2240.53     2170.96     64.60 o 
  -5   1   1      546.38      583.79     30.93 o 
  -4   1   1     2397.80     2493.69     61.53 o 
  -3   1   1       57.07       41.43     11.59 o 
  -2   1   1    32189.24    31821.26    280.88 o 
   1   1   1    10929.99    10820.20    161.71 o 
   2   1   1    32140.28    31294.61    129.30 o 
   3   1   1       58.45       46.05      7.00 o 
   4   1   1     2297.61     2211.82     45.03 o 
   5   1   1      473.48      484.53     30.72 o 
   6   1   1     2011.99     2070.74     62.23 o 
   7   1   1      628.55      618.62     77.35 o 
   8   1   1      433.08      383.53     86.24 o 
   9   1   1      526.36      530.63    112.93 o 
  -9   2   1      146.87      266.48     85.23 o 
  -8   2   1      405.16      487.71     97.71 o 
  -7   2   1     1190.25     1168.86     62.18 o 
  -6   2   1     1238.90     1256.71     50.06 o 
  -5   2   1     1274.16     1286.76     63.86 o 
  -4   2   1     8535.30     8726.06     99.40 o 
  -3   2   1     3450.81     3562.22     51.17 o 
  -2   2   1      803.19      776.78     20.60 o 
  -1   2   1      629.57      640.19     23.83 o 
   0   2   1      911.92      937.82     45.05 o 
   1   2   1      702.45      701.17     26.76 o 
   2   2   1      831.78      796.93     24.60 o 
   3   2   1     3344.12     3419.59     53.92 o 
   4   2   1     8562.08     9005.11    146.91 o 
   5   2   1     1350.44     1412.33     44.15 o 
   6   2   1     1266.59     1309.88     65.25 o 
   7   2   1     1141.38     1101.06    126.85 o 
   8   2   1      459.67      477.36     98.74 o 
   9   2   1      127.74      139.49     63.96 o 
  -9   3   1       31.49       43.24     43.15 o 
  -8   3   1      564.22      546.84    101.55 o 
  -7   3   1      461.26      429.50     85.24 o 
  -6   3   1     1148.83     1082.62     63.08 o 
  -5   3   1      130.36      115.66     17.22 o 
  -4   3   1     1448.43     1466.49     45.78 o 
  -3   3   1     2892.93     2820.65     52.04 o 
  -2   3   1      788.09      811.51     32.91 o 
  -1   3   1     1260.57     1239.17     68.35 o 
   0   3   1       86.30      102.16     22.34 o 
   1   3   1     1309.71     1295.32     61.94 o 
   2   3   1      911.16      945.12     30.43 o 
   3   3   1     2882.96     2844.66     56.85 o 
   4   3   1     1625.24     1700.81     55.87 o 
   5   3   1      167.36      150.78     18.36 o 
   6   3   1     1242.55     1199.62     50.41 o 
   7   3   1      437.13      345.23     76.18 o 
   8   3   1      550.71      470.26     98.64 o 
   9   3   1       18.95      -48.15     48.15 o 
  -9   4   1       32.84       42.45     47.17 o 
  -8   4   1      559.81      620.97    108.39 o 
  -7   4   1      316.31      398.45     80.93 o 
  -6   4   1     1341.04     1353.47    109.19 o 
  -5   4   1     2226.62     2258.82     64.58 o 
  -4   4   1     2818.46     2762.54     60.00 o 
  -3   4   1     2366.91     2351.60     50.95 o 
  -2   4   1       25.76       42.80     13.37 o 
  -1   4   1     3632.35     3671.94    112.92 o 
   0   4   1     3773.02     3871.26    126.23 o 
   1   4   1     3694.22     3778.61    120.21 o 
   2   4   1       23.90       39.22     12.27 o 
   3   4   1     2342.09     2315.28     56.09 o 
   4   4   1     2867.02     2780.80     59.65 o 
   5   4   1     2397.04     2410.44     66.17 o 
   6   4   1     1354.26     1345.71     53.37 o 
   7   4   1      321.98      245.92     68.54 o 
   8   4   1      561.73      754.09    121.75 o 
   9   4   1       27.94       64.37     44.89 o 
  -8   5   1      177.73      120.45     55.50 o 
  -7   5   1      102.65       71.55     46.86 o 
  -6   5   1      129.84      163.48     28.36 o 
  -5   5   1      540.29      533.05     33.60 o 
  -4   5   1       63.67       50.27     11.49 o 
  -3   5   1     2257.02     2312.85     63.71 o 
  -2   5   1      989.66      898.04     62.32 o 
  -1   5   1     2559.08     2676.86    110.19 o 
   0   5   1       68.00       22.27     20.18 o 
   1   5   1     2592.20     2545.64    111.97 o 
   2   5   1      944.13      882.47     66.39 o 
   3   5   1     2437.33     2285.47     78.70 o 
   4   5   1       22.83       13.18     10.17 o 
   5   5   1      479.63      526.82     33.44 o 
   6   5   1      116.67      148.73     19.85 o 
   7   5   1       71.09       33.03     19.42 o 
   8   5   1      232.96      259.11     79.21 o 
  -8   6   1      521.91      544.59    105.49 o 
  -7   6   1      201.53      237.28     68.88 o 
  -6   6   1      266.00      294.76     36.84 o 
  -5   6   1     1152.00     1207.25     87.86 o 
  -4   6   1      725.08      764.40     40.50 o 
  -3   6   1     1973.57     1972.54     76.53 o 
  -2   6   1     1137.78     1101.81     77.47 o 
  -1   6   1     2348.52     2552.99    120.24 o 
   0   6   1      241.79      236.58     43.41 o 
   1   6   1     2198.03     2163.99    114.12 o 
   2   6   1     1209.07     1121.03     81.73 o 
   3   6   1     2056.13     2117.72     80.08 o 
   4   6   1      587.83      616.36     64.01 o 
   5   6   1      905.03      854.90     61.08 o 
   6   6   1      299.80      358.90     43.67 o 
   7   6   1      243.41      286.27     40.54 o 
   8   6   1      404.51      572.65    108.88 o 
  -7   7   1      145.06      148.29     57.90 o 
  -6   7   1      339.92      339.52     40.20 o 
  -5   7   1      820.98      877.70     61.59 o 
  -4   7   1      379.90      406.06    103.96 o 
  -3   7   1      378.66      356.98     36.44 o 
  -2   7   1      195.68      179.32     38.12 o 
  -1   7   1     3187.22     2970.28    142.75 o 
   0   7   1     4180.06     4033.60    174.16 o 
   1   7   1     3223.74     3144.66    150.00 o 
   2   7   1      234.19      235.51     44.80 o 
   3   7   1      330.98      317.36     58.95 o 
   4   7   1      216.59      227.56     42.88 o 
   5   7   1      906.56      868.35     70.13 o 
   6   7   1      379.16      413.21     48.63 o 
   7   7   1      115.59      103.08     49.44 o 
  -7   8   1      224.55      156.85     59.99 o 
  -6   8   1      125.02      148.82     53.19 o 
  -5   8   1      306.51      261.09     36.89 o 
  -4   8   1      549.73      602.24     51.23 o 
  -3   8   1      208.40      187.49     39.62 o 
  -2   8   1      748.85      702.80     75.24 o 
  -1   8   1      105.27       93.55     24.86 o 
   0   8   1      748.17      663.07     75.96 o 
   1   8   1      101.95      111.60     39.68 o 
   2   8   1      445.05      505.23     68.59 o 
   3   8   1      264.96      240.69     32.79 o 
   4   8   1      639.40      554.25     69.15 o 
   5   8   1      269.34      292.93     47.04 o 
   6   8   1      180.22      213.38     54.78 o 
   7   8   1      188.27      250.92     68.00 o 
  -6   9   1      413.45      478.81     85.77 o 
  -5   9   1       77.24       46.02     40.85 o 
  -4   9   1      343.97      354.97     47.97 o 
  -3   9   1      888.59      938.56     93.16 o 
  -2   9   1      790.80      660.70     79.40 o 
  -1   9   1      255.70      327.55     43.84 o 
   0   9   1       66.69      107.62     87.74 o 
   1   9   1      236.28      189.06     49.30 o 
   2   9   1      875.96      869.77     93.45 o 
   3   9   1      831.98      806.15     89.13 o 
   4   9   1      376.75      382.97     63.19 o 
   5   9   1       87.44      111.59     45.13 o 
   6   9   1      336.50      406.72     78.48 o 
  -5  10   1     1354.04     1300.88    127.78 o 
  -4  10   1      437.49      410.87     47.84 o 
  -3  10   1      700.35      679.28     85.31 o 
  -2  10   1      284.67      333.66     77.00 o 
  -1  10   1     1172.19     1018.69    105.39 o 
   0  10   1       36.42       26.98     24.67 o 
   1  10   1     1412.58     1425.92     91.90 o 
   2  10   1      226.16      184.06     51.50 o 
   3  10   1      651.08      675.52     87.86 o 
   4  10   1      418.38      361.34     66.09 o 
   5  10   1     1403.53     1411.57     92.25 o 
  -4  11   1       46.90       55.74     34.17 o 
  -3  11   1      500.09      524.60     61.07 o 
  -2  11   1      130.10      123.85     34.77 o 
  -1  11   1      782.55      678.15     75.84 o 
   0  11   1       13.73       18.25     35.87 o 
   1  11   1      831.62      818.66     75.45 o 
   2  11   1       89.38      124.42     35.35 o 
   3  11   1      469.95      372.16     70.41 o 
   4  11   1       32.94       92.79     36.86 o 
  -3  12   1      308.49      230.60     44.47 o 
  -2  12   1       70.71      109.57     34.71 o 
  -1  12   1     1266.08     1297.92    134.72 o 
   0  12   1      441.60      332.73     52.98 o 
   1  12   1     1136.22     1032.35     89.35 o 
   2  12   1       74.93       80.95     31.71 o 
   3  12   1      304.60      228.69     45.20 o 
   1   0   2     7528.24     7717.81     81.13 o 
   2   0   2      144.63      138.01     12.74 o 
   3   0   2      339.06      313.44     18.99 o 
   4   0   2      480.89      509.81     27.67 o 
   5   0   2     1100.38     1057.07     44.55 o 
   6   0   2      744.98      719.04     37.27 o 
   7   0   2      416.01      391.65     36.83 o 
   8   0   2       34.23       67.72     32.88 o 
   9   0   2     1427.14     1653.39    184.23 o 
  -9   1   2      974.65     1176.99    110.15 o 
  -8   1   2      487.75      510.42     69.48 o 
  -7   1   2      675.71      682.89     54.08 o 
  -6   1   2     1869.50     1800.88     59.24 o 
  -5   1   2     1892.74     1852.71     54.48 o 
  -4   1   2      580.57      560.76     35.14 o 
  -3   1   2      968.10      886.25     55.45 o 
  -2   1   2    17548.48    17917.16     92.45 o 
  -1   1   2     1742.93     1753.97     53.48 o 
   0   1   2     3887.12     3638.30     70.40 o 
   1   1   2     1417.24     1404.09     41.82 o 
   2   1   2    16673.86    16757.83     87.54 o 
   3   1   2      954.94      952.10     25.44 o 
   4   1   2      593.10      618.39     23.99 o 
   5   1   2     1907.32     1886.71     57.97 o 
   6   1   2     1854.69     1771.70     88.72 o 
   7   1   2      604.00      585.81     47.75 o 
   8   1   2      567.31      695.53    113.44 o 
   9   1   2      993.45      973.51    142.42 o 
  -9   2   2      301.69      236.53     75.15 o 
  -8   2   2     1274.32     1457.88    253.82 o 
  -7   2   2      386.33      340.04     53.55 o 
  -6   2   2     1330.61     1306.92     51.44 o 
  -5   2   2      114.98      113.35     19.23 o 
  -4   2   2     7928.25     8066.46    122.97 o 
  -3   2   2     2015.40     2066.61     38.32 o 
  -2   2   2     7643.10     7661.84     74.81 o 
  -1   2   2       30.41       24.13      5.85 o 
   0   2   2     8509.33     8553.40    138.69 o 
   1   2   2       64.17       77.25     11.15 o 
   2   2   2     7859.89     7777.28     72.03 o 
   3   2   2     1732.73     1683.83     39.70 o 
   4   2   2     7718.35     7743.96     88.61 o 
   5   2   2       77.42       53.42     10.84 o 
   6   2   2     1348.44     1212.59     59.91 o 
   7   2   2      413.26      361.04     78.26 o 
   8   2   2     1176.99     1159.29    145.22 o 
   9   2   2      255.74      239.85     79.06 o 
  -9   3   2      176.39      209.92     73.02 o 
  -8   3   2      337.55      370.47     88.46 o 
  -7   3   2      447.69      383.43     79.77 o 
  -6   3   2     2082.35     2060.32    145.96 o 
  -5   3   2     1603.08     1611.61     53.33 o 
  -4   3   2     4351.06     4403.29     78.88 o 
  -3   3   2      115.13      145.95     12.76 o 
  -2   3   2      219.99      235.54     15.59 o 
  -1   3   2     2825.84     2738.39     90.87 o 
   0   3   2      122.70       84.60     21.99 o 
   1   3   2     2980.01     2877.81     95.04 o 
   2   3   2      224.73      203.14     20.50 o 
   3   3   2      159.89      179.29     16.06 o 
   4   3   2     4545.87     4451.00     71.70 o 
   5   3   2     1562.73     1519.76     50.14 o 
   6   3   2     2086.73     2019.93     63.43 o 
   7   3   2      459.09      504.83     90.96 o 
   8   3   2      384.26      416.54     90.56 o 
   9   3   2      238.54      222.32     70.52 o 
  -9   4   2      110.28      214.29     76.17 o 
  -8   4   2      159.96      191.25     69.81 o 
  -7   4   2     2505.51     2470.69    189.97 o 
  -6   4   2      142.92      152.20     27.55 o 
  -5   4   2      278.25      274.37     23.56 o 
  -4   4   2      244.64      252.52     23.01 o 
  -3   4   2     4426.65     4368.94     69.08 o 
  -2   4   2      281.86      252.50     22.01 o 
  -1   4   2     4517.73     4635.85    123.79 o 
   0   4   2     1207.47     1301.77     75.80 o 
   1   4   2     4657.82     4796.31    139.57 o 
   2   4   2      270.58      275.54     46.89 o 
   3   4   2     4634.92     4502.22    178.64 o 
   4   4   2      246.37      239.09     18.41 o 
   5   4   2      266.54      282.88     23.54 o 
   6   4   2      238.64      217.14     22.00 o 
   7   4   2     2500.84     2475.92    114.42 o 
   8   4   2      154.61      158.72     69.35 o 
   9   4   2       94.37       86.55     57.06 o 
  -8   5   2       80.06       27.68     40.38 o 
  -7   5   2      602.31      694.06    106.60 o 
  -6   5   2      167.61      136.32     18.93 o 
  -5   5   2      920.20     1014.52     45.03 o 
  -4   5   2     1660.43     1693.13     54.72 o 
  -3   5   2     1698.73     1727.95     71.47 o 
  -2   5   2      131.95      131.45     19.24 o 
  -1   5   2     2611.97     2792.55    111.09 o 
   0   5   2      472.46      435.40     51.19 o 
   1   5   2     2466.67     2498.14    113.36 o 
   2   5   2      109.43      112.64     27.63 o 
   3   5   2     1725.21     1715.22     68.98 o 
   4   5   2     1667.74     1618.26     72.93 o 
   5   5   2      875.28      831.76     40.89 o 
   6   5   2      122.65      109.18     27.21 o 
   7   5   2      657.84      687.25     62.29 o 
   8   5   2       81.59        0.92     36.99 o 
  -8   6   2       37.42       49.60     46.56 o 
  -7   6   2       41.67       60.15     43.20 o 
  -6   6   2      280.22      318.70     47.40 o 
  -5   6   2        7.90        4.44     11.44 o 
  -4   6   2      950.51      885.67     43.09 o 
  -3   6   2        1.14        0.52      9.65 o 
  -2   6   2     1546.21     1465.88     87.77 o 
  -1   6   2     2211.40     2384.50    114.53 o 
   0   6   2     2336.12     2250.14    121.70 o 
   1   6   2     2241.90     2401.96    122.24 o 
   2   6   2     1527.20     1532.04     63.71 o 
   3   6   2        5.76        1.97     11.70 o 
   4   6   2     1075.32      954.52    118.10 o 
   5   6   2       11.65        8.96     15.88 o 
   6   6   2      256.75      249.67     37.73 o 
   7   6   2       17.08      -11.67     19.68 o 
   8   6   2       59.66       80.72     55.03 o 
  -7   7   2      402.83      563.38     97.82 o 
  -6   7   2      731.98      765.16     57.11 o 
  -5   7   2      358.66      333.07     37.95 o 
  -4   7   2      821.07      725.00     51.76 o 
  -3   7   2      509.72      505.01     57.39 o 
  -2   7   2     5972.66     5963.15    193.08 o 
  -1   7   2      730.81      697.95     52.28 o 
   0   7   2        0.25       14.68     25.06 o 
   1   7   2      826.35      921.32     84.38 o 
   2   7   2     5980.40     5874.86    233.40 o 
   3   7   2      332.61      307.87     34.13 o 
   4   7   2      682.85      588.52     69.17 o 
   5   7   2      423.12      385.97     45.49 o 
   6   7   2      747.81      726.01     86.14 o 
   7   7   2      321.79      362.49     81.55 o 
  -7   8   2        3.06       19.01     33.10 o 
  -6   8   2      230.69      208.51     58.92 o 
  -5   8   2      742.32      692.17     55.49 o 
  -4   8   2      403.67      370.96     65.09 o 
  -3   8   2       18.85       21.11     23.90 o 
  -2   8   2      364.97      371.21     57.70 o 
  -1   8   2     1018.96     1009.65    139.09 o 
   0   8   2     1574.53     1589.96    120.93 o 
   1   8   2     1055.78     1042.68     97.08 o 
   2   8   2      327.11      307.80     33.87 o 
   3   8   2       45.16       61.33     18.35 o 
   4   8   2      357.74      295.63     54.60 o 
   5   8   2      661.15      630.21     59.09 o 
   6   8   2      189.24      165.47     35.08 o 
   7   8   2        5.22      -12.40     37.54 o 
  -6   9   2      233.39      245.41     66.52 o 
  -5   9   2     1243.58     1282.50     91.60 o 
  -4   9   2      260.84      258.67     35.51 o 
  -3   9   2     1236.93     1361.06    108.79 o 
  -2   9   2      458.81      476.16     84.03 o 
  -1   9   2     1737.06     1672.22     92.49 o 
   0   9   2      837.82      834.85     66.60 o 
   1   9   2     1547.70     1387.53    119.80 o 
   2   9   2      376.01      369.72     38.72 o 
   3   9   2     1292.47     1260.06    113.78 o 
   4   9   2      299.02      282.78     56.70 o 
   5   9   2     1256.54     1207.58    172.47 o 
   6   9   2      243.70      222.84     66.95 o 
  -5  10   2        6.04      -16.47     28.89 o 
  -4  10   2      772.24      673.44     76.31 o 
  -3  10   2     1653.90     1755.46    251.45 o 
  -2  10   2       11.16      -22.60     22.60 o 
  -1  10   2       42.48       30.21     21.16 o 
   0  10   2      987.00     1002.76     77.79 o 
   1  10   2       43.84       44.55     31.84 o 
   2  10   2       51.05       79.00     38.57 o 
   3  10   2     1659.00     1539.52    133.30 o 
   4  10   2      712.70      690.12     91.60 o 
   5  10   2       10.86      -15.93     19.92 o 
  -4  11   2      489.94      423.70     66.91 o 
  -3  11   2      171.01      142.13     56.42 o 
  -2  11   2      154.46      143.87     36.54 o 
  -1  11   2      309.82      282.06     80.13 o 
   0  11   2      365.14      387.61     54.11 o 
   1  11   2      353.64      377.73     54.66 o 
   2  11   2      135.37      175.40     54.71 o 
   3  11   2      131.27      187.64     56.47 o 
   4  11   2      408.41      407.59     74.72 o 
  -3  12   2     1290.85     1383.28    100.95 o 
  -2  12   2      135.07      142.71     33.95 o 
  -1  12   2      724.07      712.25     73.85 o 
   0  12   2      425.63      389.19     56.62 o 
   1  12   2      711.60      689.29     73.73 o 
   2  12   2       89.69       98.70     33.80 o 
   3  12   2     1319.61     1368.94    140.36 o 
   1   0   3    10113.13    10563.64     74.07 o 
   2   0   3     6562.54     6501.96     92.90 o 
   3   0   3     2687.38     2454.01     58.81 o 
   4   0   3      286.14      260.15     19.92 o 
   5   0   3      283.10      275.44     21.54 o 
   6   0   3     1022.22     1109.12     81.39 o 
   7   0   3     5911.04     5629.38    148.18 o 
   8   0   3      429.16      408.89     92.62 o 
   9   0   3       41.67       32.73     42.83 o 
  -9   1   3     1549.32     1724.55    185.28 o 
  -8   1   3      181.78      177.28     58.75 o 
  -7   1   3       65.98       83.03     19.84 o 
  -6   1   3      123.02       82.61     15.14 o 
  -5   1   3     2521.33     2497.59     63.54 o 
  -4   1   3     1308.76     1346.44     72.22 o 
  -3   1   3     2240.84     2242.29     51.27 o 
  -2   1   3     5615.92     5954.49     69.99 o 
  -1   1   3     7000.76     7128.50     76.17 o 
   0   1   3      509.75      458.19     29.12 o 
   1   1   3     6402.66     6320.53     76.99 o 
   2   1   3     5237.65     5338.41     75.15 o 
   3   1   3     2464.50     2425.82     38.65 o 
   4   1   3     1218.24     1206.59     32.70 o 
   5   1   3     2228.59     2237.31     65.85 o 
   6   1   3      133.70      147.46     22.94 o 
   7   1   3       77.68       34.43     31.23 o 
   8   1   3      217.00      267.77     75.81 o 
   9   1   3     1440.92     1416.80    172.08 o 
  -9   2   3      450.22      721.53    122.25 o 
  -8   2   3      426.87      402.41     61.10 o 
  -7   2   3      292.91      289.94     50.08 o 
  -6   2   3      703.57      680.57     37.94 o 
  -5   2   3     1547.55     1616.26     63.25 o 
  -4   2   3    12102.81    12697.56    157.01 o 
  -3   2   3     1217.24     1224.17     27.87 o 
  -2   2   3      234.63      240.65     17.10 o 
  -1   2   3     3190.30     3290.67     51.78 o 
   0   2   3     7560.82     7617.92    138.99 o 
   1   2   3     3223.87     3245.90     89.86 o 
   2   2   3      223.97      209.65     16.16 o 
   3   2   3     1129.47     1087.11     30.05 o 
   4   2   3    11814.71    11953.69    107.27 o 
   5   2   3     1714.25     1596.64     50.45 o 
   6   2   3      693.18      742.17     51.58 o 
   7   2   3      299.59      404.55     82.59 o 
   8   2   3      408.10      472.31     96.02 o 
   9   2   3      445.10      498.25    103.86 o 
  -9   3   3      221.48      319.81     83.35 o 
  -8   3   3     1528.24     1524.64    163.93 o 
  -7   3   3      677.06      591.22     97.08 o 
  -6   3   3     4745.17     5028.17    164.78 o 
  -5   3   3     1232.10     1208.49     55.08 o 
  -4   3   3     3903.11     3890.08     77.99 o 
  -3   3   3     3672.77     3847.91     53.33 o 
  -2   3   3    10698.17    10767.27     98.48 o 
  -1   3   3     1124.42     1136.02     36.31 o 
   0   3   3     1000.03     1125.54     65.17 o 
   1   3   3     1063.39     1102.67     53.18 o 
   2   3   3    10565.79    10391.22    287.52 o 
   3   3   3     3873.92     3947.15     61.96 o 
   4   3   3     3706.13     3655.43     60.86 o 
   5   3   3     1311.49     1250.84     43.58 o 
   6   3   3     4826.24     4946.58     93.90 o 
   7   3   3      745.47      627.26    100.44 o 
   8   3   3     1448.05     1695.57    177.44 o 
   9   3   3      234.84      300.15     88.97 o 
  -8   4   3     1301.16     1025.48    135.61 o 
  -7   4   3      120.22      121.53     52.72 o 
  -6   4   3     2872.00     2931.96    166.91 o 
  -5   4   3      151.60      163.00     21.77 o 
  -4   4   3     1691.06     1773.23     46.61 o 
  -3   4   3      160.32      132.01     14.70 o 
  -2   4   3      405.85      428.11     22.72 o 
  -1   4   3      206.14      212.06     31.17 o 
   0   4   3      383.29      375.96     45.09 o 
   1   4   3      161.94      171.37     17.58 o 
   2   4   3      344.72      331.73     40.67 o 
   3   4   3      191.78      207.85     25.11 o 
   4   4   3     1639.99     1619.49     71.75 o 
   5   4   3      217.04      206.49     19.59 o 
   6   4   3     2795.75     2821.69     71.51 o 
   7   4   3      108.12      102.22     30.09 o 
   8   4   3     1496.62     1448.76    165.02 o 
  -8   5   3     1155.09     1078.37    137.75 o 
  -7   5   3      669.36      648.69     98.77 o 
  -6   5   3     1402.81     1453.02    112.22 o 
  -5   5   3     1530.71     1578.85     65.94 o 
  -4   5   3      907.98      921.85     40.27 o 
  -3   5   3      345.35      336.04     23.61 o 
  -2   5   3     1890.96     1853.66     63.33 o 
  -1   5   3     5647.96     6118.51    190.53 o 
   0   5   3        5.73      -13.50     22.80 o 
   1   5   3     5772.17     5954.31    177.50 o 
   2   5   3     1692.76     1676.21     61.89 o 
   3   5   3      319.55      284.44     29.07 o 
   4   5   3      950.55      881.40     55.21 o 
   5   5   3     1492.23     1473.46     80.36 o 
   6   5   3     1348.58     1447.54     85.90 o 
   7   5   3      612.95      658.58    109.49 o 
   8   5   3     1164.94     1301.59    157.35 o 
  -8   6   3      766.27      731.30    118.27 o 
  -7   6   3      667.51      733.28    108.37 o 
  -6   6   3      445.78      423.47     38.49 o 
  -5   6   3      861.17      897.89     53.62 o 
  -4   6   3     2749.23     2895.33    133.45 o 
  -3   6   3     4176.45     4188.53     87.25 o 
  -2   6   3       80.82       72.24     24.01 o 
  -1   6   3     1639.75     1479.49     67.96 o 
   0   6   3     3032.31     2944.29    140.47 o 
   1   6   3     1732.68     1754.22    106.84 o 
   2   6   3       66.37       76.06     16.74 o 
   3   6   3     4018.15     3920.88    109.94 o 
   4   6   3     2616.12     2390.80     93.63 o 
   5   6   3      851.54      776.61     71.63 o 
   6   6   3      340.14      332.33     59.27 o 
   7   6   3      559.49      538.12     58.99 o 
   8   6   3      793.36      887.75    135.86 o 
  -7   7   3       13.31        7.64     28.38 o 
  -6   7   3      511.58      440.04     77.85 o 
  -5   7   3      903.08      973.76     60.36 o 
  -4   7   3        2.14        5.50     12.77 o 
  -3   7   3      462.20      447.23     39.92 o 
  -2   7   3       28.65       13.05     21.89 o 
  -1   7   3     3330.35     3414.72    135.97 o 
   0   7   3       74.34       71.53     30.48 o 
   1   7   3     3534.52     3825.49    170.57 o 
   2   7   3       18.17       10.41     13.44 o 
   3   7   3      404.41      338.27     41.17 o 
   4   7   3        1.01      -24.52     24.52 o 
   5   7   3      897.31      856.25    122.34 o 
   6   7   3      502.93      485.88     54.25 o 
   7   7   3       11.13       25.01     39.60 o 
  -7   8   3     1929.03     1984.62    176.21 o 
  -6   8   3      537.47      505.29     85.25 o 
  -5   8   3      371.05      340.72     38.98 o 
  -4   8   3      497.25      489.99     44.91 o 
  -3   8   3     3565.76     3338.84    108.54 o 
  -2   8   3     2196.73     2101.39     94.79 o 
  -1   8   3     4740.67     4636.37    141.38 o 
   0   8   3     1418.93     1423.46    115.54 o 
   1   8   3     4418.49     4502.04    199.13 o 
   2   8   3     2035.14     1976.81    152.77 o 
   3   8   3     3800.95     3602.28    158.61 o 
   4   8   3      520.18      534.46     74.20 o 
   5   8   3      399.59      351.35     46.07 o 
   6   8   3      556.22      553.54     62.52 o 
   7   8   3     1994.07     1970.72    187.46 o 
  -6   9   3      106.68       66.22     42.08 o 
  -5   9   3     1418.98     1519.91    132.23 o 
  -4   9   3      513.20      410.75     43.08 o 
  -3   9   3      386.51      374.69     42.39 o 
  -2   9   3      292.18      351.16     45.16 o 
  -1   9   3     1759.81     1743.24     94.52 o 
   0   9   3      400.01      330.53     44.50 o 
   1   9   3     1970.84     1722.20    134.29 o 
   2   9   3      344.82      331.85     43.64 o 
   3   9   3      419.31      445.92     71.59 o 
   4   9   3      447.72      441.67     71.76 o 
   5   9   3     1478.24     1419.55     94.88 o 
   6   9   3      154.86      138.05     36.69 o 
  -4  10   3     1117.89     1172.76     65.38 o 
  -3  10   3       82.93       94.31     25.37 o 
  -2  10   3      231.97      207.19     37.70 o 
  -1  10   3     1415.92     1410.35     91.44 o 
   0  10   3      302.58      248.90     51.09 o 
   1  10   3     1333.20     1391.29    129.86 o 
   2  10   3      283.28      256.96     60.45 o 
   3  10   3      135.02      136.24     51.31 o 
   4  10   3     1103.13     1222.31    121.63 o 
   5  10   3       51.01        7.43     17.80 o 
  -4  11   3      364.66      214.15     61.82 o 
  -3  11   3     1224.67     1362.26     94.17 o 
  -2  11   3     2148.75     2121.30    117.62 o 
  -1  11   3      591.42      554.54     62.55 o 
   0  11   3      194.23      220.48     43.34 o 
   1  11   3      609.01      705.36     71.51 o 
   2  11   3     2031.80     2211.10    170.61 o 
   3  11   3     1300.44     1270.48    130.79 o 
   4  11   3      424.34      365.86     76.02 o 
  -3  12   3       29.25       62.33     54.75 o 
  -2  12   3       34.31      -24.81     24.81 o 
  -1  12   3      199.37      142.97     48.29 o 
   0  12   3     1250.03     1301.06    139.33 o 
   1  12   3      215.31      192.17     43.84 o 
   2  12   3       23.31        6.42     45.28 o 
   3  12   3       13.92        8.33     27.05 o 
   0   0   4     3629.14     3505.51     74.18 o 
   1   0   4     4091.25     3960.19     40.68 o 
   2   0   4     2540.61     2630.30     68.93 o 
   3   0   4      504.33      528.78     29.13 o 
   4   0   4      741.03      738.29     29.69 o 
   5   0   4      685.53      645.74     32.14 o 
   6   0   4        8.74      -11.99     21.65 o 
   7   0   4      386.29      326.44     49.65 o 
   8   0   4       94.09       92.37     51.31 o 
   9   0   4      907.42      956.92    142.56 o 
  -9   1   4       59.85      167.85     65.59 o 
  -8   1   4      639.36      548.94    101.43 o 
  -7   1   4     1948.80     1893.01     78.75 o 
  -6   1   4      318.38      319.71     26.44 o 
  -5   1   4      758.44      715.39     44.78 o 
  -4   1   4     2091.91     2180.41     70.47 o 
  -3   1   4     1578.07     1484.80     42.95 o 
  -2   1   4     1759.31     1872.43     46.12 o 
  -1   1   4      349.26      424.00     30.35 o 
   0   1   4    10806.01    10740.82     78.65 o 
   1   1   4      183.76      194.74     27.27 o 
   2   1   4     1783.01     1757.39     77.50 o 
   3   1   4     1490.48     1396.71     31.14 o 
   4   1   4     1978.69     1884.11     42.40 o 
   5   1   4      825.32      855.62     55.29 o 
   6   1   4      331.61      330.80     31.07 o 
   7   1   4     1963.32     1861.08    164.81 o 
   8   1   4      628.51      753.70    120.27 o 
   9   1   4       60.19      105.14     57.70 o 
  -9   2   4      595.94      618.38    117.26 o 
  -8   2   4      220.59      196.68     46.11 o 
  -7   2   4      563.43      550.57     66.14 o 
  -6   2   4      471.54      485.61     32.48 o 
  -5   2   4     2560.48     2533.01    116.72 o 
  -4   2   4      478.14      546.47     42.31 o 
  -3   2   4     3177.01     3288.99     63.86 o 
  -2   2   4     1579.24     1559.57     42.02 o 
  -1   2   4     1566.82     1550.72     31.44 o 
   0   2   4     2013.56     2114.24     77.17 o 
   1   2   4     1631.17     1637.35     41.52 o 
   2   2   4     1403.54     1399.82     39.76 o 
   3   2   4     3283.21     3321.86     63.66 o 
   4   2   4      393.66      404.94     17.42 o 
   5   2   4     2436.72     2341.75     82.02 o 
   6   2   4      534.42      547.68     31.72 o 
   7   2   4      569.06      735.48    107.68 o 
   8   2   4      209.49      251.60     77.99 o 
   9   2   4      609.63      872.64    135.71 o 
  -9   3   4       57.60      100.41     52.10 o 
  -8   3   4      220.57      235.33     72.67 o 
  -7   3   4       50.71       29.14     81.37 o 
  -6   3   4     1635.09     1660.81    108.45 o 
  -5   3   4        6.78        9.67     14.01 o 
  -4   3   4     2414.59     2330.94     46.13 o 
  -3   3   4     2108.69     2319.07     49.91 o 
  -2   3   4     1914.00     2082.15     40.94 o 
  -1   3   4        4.77       13.13      9.27 o 
   0   3   4      596.61      569.18     48.04 o 
   1   3   4        1.11        2.08      9.95 o 
   2   3   4     1761.69     1815.96     58.28 o 
   3   3   4     1975.84     2085.12     71.76 o 
   4   3   4     2585.70     2468.96     45.75 o 
   5   3   4        9.74       11.83      6.00 o 
   6   3   4     1325.37     1320.69     45.30 o 
   7   3   4       64.49       31.99     35.69 o 
   8   3   4      280.36      190.18     64.83 o 
   9   3   4       66.47      100.92     56.56 o 
  -8   4   4     1995.14     2165.40    192.32 o 
  -7   4   4       90.65      108.06     52.17 o 
  -6   4   4     4393.63     4715.67    233.44 o 
  -5   4   4      208.45      214.03     18.56 o 
  -4   4   4      823.38      791.11     32.60 o 
  -3   4   4      119.19      119.56     13.37 o 
  -2   4   4     5389.75     5084.04     75.35 o 
  -1   4   4     2860.38     3210.43     73.00 o 
   0   4   4     4024.29     4692.23    148.28 o 
   1   4   4     2931.83     3155.67     66.09 o 
   2   4   4     5444.05     5079.54    101.38 o 
   3   4   4      109.78      105.60     21.01 o 
   4   4   4      692.68      630.94     57.94 o 
   5   4   4      217.13      249.73     34.96 o 
   6   4   4     4597.29     4594.32     93.85 o 
   7   4   4       90.28       89.08     29.04 o 
   8   4   4     1739.05     1802.69    186.08 o 
  -8   5   4      460.53      548.86    104.20 o 
  -7   5   4        1.80       42.41     33.83 o 
  -6   5   4      460.75      400.04     70.27 o 
  -5   5   4      400.36      430.25     27.54 o 
  -4   5   4     1838.77     1892.52     55.31 o 
  -3   5   4      143.17      145.73     16.83 o 
  -2   5   4       69.08       53.19     11.21 o 
  -1   5   4       22.46        4.34     12.31 o 
   0   5   4     1001.03      880.21     72.72 o 
   1   5   4       28.64       31.40     15.41 o 
   2   5   4       70.84       81.24     15.79 o 
   3   5   4      150.49      147.78     22.38 o 
   4   5   4     1887.77     1725.39     77.47 o 
   5   5   4      392.49      393.63     44.30 o 
   6   5   4      415.58      371.21     46.56 o 
   7   5   4       14.53       14.38     18.75 o 
   8   5   4      587.00      527.63    106.41 o 
  -8   6   4      276.49      288.28     78.60 o 
  -7   6   4        4.87       -5.11     33.23 o 
  -6   6   4       96.06       56.65     41.66 o 
  -5   6   4     1849.47     1971.55    176.63 o 
  -4   6   4      127.59      141.64     18.62 o 
  -3   6   4      566.63      502.99     30.92 o 
  -2   6   4      413.07      385.23     26.00 o 
  -1   6   4     2782.20     2902.25    145.71 o 
   0   6   4       34.95       11.01     23.64 o 
   1   6   4     2690.75     2848.29    138.21 o 
   2   6   4      573.80      652.21     41.36 o 
   3   6   4      545.52      550.60     42.57 o 
   4   6   4      123.56      125.95     37.68 o 
   5   6   4     1769.20     1804.82     94.41 o 
   6   6   4       70.71       81.95     27.21 o 
   7   6   4        3.75       16.09     19.53 o 
   8   6   4      232.67      289.12     82.41 o 
  -7   7   4     2283.73     2133.31    180.40 o 
  -6   7   4      183.72      208.98     57.57 o 
  -5   7   4      246.41      262.63     31.36 o 
  -4   7   4      822.68      814.50     51.80 o 
  -3   7   4     3549.12     3376.08    124.90 o 
  -2   7   4      228.87      206.96     30.71 o 
  -1   7   4     3879.83     4366.52    192.36 o 
   0   7   4     1793.13     1613.24    115.08 o 
   1   7   4     3762.09     3558.99    167.17 o 
   2   7   4      230.64      207.17     26.64 o 
   3   7   4     3454.65     3084.73    102.14 o 
   4   7   4      816.96      773.17     59.69 o 
   5   7   4      247.40      318.15     56.88 o 
   6   7   4      160.24      170.87     80.88 o 
   7   7   4     2309.96     2582.78    130.48 o 
  -7   8   4       14.36       72.58     47.87 o 
  -6   8   4      301.96      253.73     61.06 o 
  -5   8   4      738.65      705.14     53.04 o 
  -4   8   4      120.32      132.81     25.09 o 
  -3   8   4      272.18      288.82     32.27 o 
  -2   8   4       10.24        2.74     17.33 o 
  -1   8   4      442.76      386.43     74.81 o 
   0   8   4      118.78      107.95     42.02 o 
   1   8   4      416.78      370.08     62.69 o 
   2   8   4        9.08        2.02      9.99 o 
   3   8   4      254.02      259.36     32.14 o 
   4   8   4      113.64      115.25     40.43 o 
   5   8   4      744.93      739.68     89.79 o 
   6   8   4      321.06      311.86     72.96 o 
   7   8   4       12.88       27.70     36.07 o 
  -6   9   4      203.31      171.76     55.27 o 
  -5   9   4      315.07      227.61     55.29 o 
  -4   9   4     1359.62     1391.56     75.50 o 
  -3   9   4      940.35      974.19     53.67 o 
  -2   9   4      165.07      148.71     31.12 o 
  -1   9   4       19.78       14.89     22.01 o 
   0   9   4     3589.84     3569.64    196.14 o 
   1   9   4        4.83        1.43     28.30 o 
   2   9   4      154.90      112.39     22.10 o 
   3   9   4      804.56      747.78     90.73 o 
   4   9   4     1374.10     1472.08    127.53 o 
   5   9   4      346.60      448.51     73.46 o 
   6   9   4      211.00      161.22     37.57 o 
  -5  10   4     1092.80     1205.44    138.56 o 
  -4  10   4      497.41      495.33     53.35 o 
  -3  10   4      362.40      359.89     34.63 o 
  -2  10   4      960.97      991.69     77.08 o 
  -1  10   4      229.25      236.46     39.90 o 
   0  10   4       87.68       72.73     49.16 o 
   1  10   4      209.70      252.16     60.88 o 
   2  10   4     1042.77      976.47    109.88 o 
   3  10   4      340.13      294.65     64.75 o 
   4  10   4      540.69      469.05     80.25 o 
   5  10   4     1129.25     1142.46    120.06 o 
  -4  11   4       90.54      128.45     54.03 o 
  -3  11   4      202.20      187.30     37.68 o 
  -2  11   4       99.70       97.82     31.82 o 
  -1  11   4      124.16       57.03     65.75 o 
   0  11   4      319.74      296.55     61.25 o 
   1  11   4      111.87      110.20     52.21 o 
   2  11   4      113.67      185.53     58.40 o 
   3  11   4      202.70      196.09     58.53 o 
   4  11   4       32.55       59.28     37.43 o 
  -3  12   4       61.76       62.03     47.22 o 
  -2  12   4     1645.24     1739.20    113.36 o 
  -1  12   4      644.27      558.37     66.29 o 
   0  12   4      124.15      146.49     39.32 o 
   1  12   4      660.74      581.06    100.16 o 
   2  12   4     1698.76     1673.08    159.75 o 
   3  12   4       50.28      -14.84     34.18 o 
   1   0   5     4896.77     4818.19     50.59 o 
   2   0   5     4121.43     4128.75     56.21 o 
   3   0   5     3050.94     3055.52     62.14 o 
   4   0   5      155.69      174.72     14.96 o 
   5   0   5       51.12       35.59     10.44 o 
   6   0   5      778.68      767.80     48.44 o 
   7   0   5     2179.59     1982.59    171.79 o 
   8   0   5       78.59       92.88     57.01 o 
   9   0   5        2.14       34.78     46.86 o 
  -9   1   5      774.16      794.18    134.53 o 
  -8   1   5      162.74      195.03     65.15 o 
  -7   1   5        4.55       23.94     40.05 o 
  -6   1   5      151.85      157.91     22.98 o 
  -5   1   5     3852.01     3995.89    188.29 o 
  -4   1   5       88.69       69.08     14.45 o 
  -3   1   5     2159.34     2221.90     55.56 o 
  -2   1   5      668.99      631.76     26.59 o 
  -1   1   5     4752.17     4937.78    100.79 o 
   0   1   5     1014.91      956.68     26.37 o 
   1   1   5     5415.58     5516.80     61.94 o 
   2   1   5      626.09      646.91     35.06 o 
   3   1   5     1959.96     1974.88     56.81 o 
   4   1   5      134.10      143.78     11.86 o 
   5   1   5     4231.40     4298.63     71.86 o 
   6   1   5      224.00      236.46     25.24 o 
   7   1   5        6.39       14.57     33.55 o 
   8   1   5      113.06      167.29     62.71 o 
   9   1   5      776.58      745.27    128.06 o 
  -9   2   5      110.99       60.76     45.28 o 
  -8   2   5       93.66      150.71     55.85 o 
  -7   2   5      484.48      437.94     58.92 o 
  -6   2   5      691.85      717.41     66.18 o 
  -5   2   5     1500.28     1585.12     64.97 o 
  -4   2   5      840.34      853.13     42.90 o 
  -3   2   5     2933.85     2802.54     60.06 o 
  -2   2   5       28.96       23.75      7.58 o 
  -1   2   5      190.62      193.21     16.23 o 
   0   2   5      657.24      654.20     46.26 o 
   1   2   5      212.28      174.72     15.14 o 
   2   2   5       17.81       11.09      9.44 o 
   3   2   5     2867.95     2944.17     85.43 o 
   4   2   5     1096.50     1127.11     48.65 o 
   5   2   5     1514.33     1452.87     39.36 o 
   6   2   5      527.89      512.47     27.94 o 
   7   2   5      473.57      440.68     86.08 o 
   8   2   5      155.11      151.68     65.81 o 
   9   2   5      103.01      148.47     69.37 o 
  -8   3   5      784.67      826.59     84.94 o 
  -7   3   5      535.18      592.67     67.82 o 
  -6   3   5     1619.60     1378.94    101.26 o 
  -5   3   5      538.83      609.09     73.88 o 
  -4   3   5      428.50      421.23     55.72 o 
  -3   3   5      768.61      757.16     36.10 o 
  -2   3   5     2504.60     2539.84     56.44 o 
  -1   3   5     2126.04     2191.98     50.62 o 
   0   3   5     3686.11     3989.42    125.19 o 
   1   3   5     1986.31     1947.79     89.84 o 
   2   3   5     2993.55     2960.01     75.25 o 
   3   3   5      786.25      797.40     45.41 o 
   4   3   5      440.57      392.48     30.25 o 
   5   3   5      493.56      425.01     49.65 o 
   6   3   5     1633.05     1672.94     41.66 o 
   7   3   5      494.46      515.00     57.89 o 
   8   3   5      819.51      818.03    127.90 o 
   9   3   5        7.27      -58.93     58.93 o 
  -8   4   5     1403.15     1123.41    140.16 o 
  -7   4   5      270.69      354.73     74.47 o 
  -6   4   5      986.48     1224.61    120.70 o 
  -5   4   5        4.59        4.32     10.67 o 
  -4   4   5     3571.67     3476.02     86.29 o 
  -3   4   5      190.55      195.28     15.80 o 
  -2   4   5      554.97      570.00     23.29 o 
  -1   4   5      782.46      854.35     28.92 o 
   0   4   5     9049.22     9575.46    215.15 o 
   1   4   5      819.42      854.82     33.68 o 
   2   4   5      533.33      505.05     45.67 o 
   3   4   5      164.22      178.28     23.66 o 
   4   4   5     3636.26     3404.46    106.23 o 
   5   4   5       10.66        9.09     14.56 o 
   6   4   5      999.90     1038.66     75.32 o 
   7   4   5      252.72      250.13     42.41 o 
   8   4   5     1438.69     1450.54    168.90 o 
  -8   5   5     2339.86     2605.33    209.83 o 
  -7   5   5      430.38      406.43     81.92 o 
  -6   5   5     2337.83     2570.78    173.38 o 
  -5   5   5      846.39      887.16     39.90 o 
  -4   5   5      921.82      905.87     36.91 o 
  -3   5   5      989.11     1095.62     67.20 o 
  -2   5   5     6590.99     6574.24     85.35 o 
  -1   5   5     1694.93     1852.49     46.53 o 
   0   5   5     4497.22     4887.89    169.61 o 
   1   5   5     1428.45     1540.54     48.49 o 
   2   5   5     6731.35     6552.17    121.11 o 
   3   5   5      997.11     1145.65     70.81 o 
   4   5   5      856.18      788.78     54.23 o 
   5   5   5      802.06      811.90     82.92 o 
   6   5   5     2404.04     2358.75    114.21 o 
   7   5   5      438.48      460.62     56.65 o 
   8   5   5     2252.56     2510.37    134.30 o 
  -8   6   5      366.42      261.42     74.69 o 
  -7   6   5      584.02      609.33     97.03 o 
  -6   6   5      387.41      298.39     63.51 o 
  -5   6   5     1806.27     1883.37     66.68 o 
  -4   6   5     1767.83     1818.26     66.85 o 
  -3   6   5     1779.95     1857.62     57.26 o 
  -2   6   5       21.55        9.71      9.11 o 
  -1   6   5     1716.63     1682.35    113.01 o 
   0   6   5     3952.89     4063.02    169.65 o 
   1   6   5     1710.85     1720.79     55.88 o 
   2   6   5       33.04       44.80     14.57 o 
   3   6   5     1709.88     1692.50     79.01 o 
   4   6   5     1809.11     1624.62     78.63 o 
   5   6   5     1756.55     1468.85    115.56 o 
   6   6   5      435.93      430.97     52.53 o 
   7   6   5      639.37      682.57    120.27 o 
   8   6   5      345.09      453.86     99.23 o 
  -7   7   5       58.87       66.12     38.63 o 
  -6   7   5      289.78      310.39     68.62 o 
  -5   7   5     1804.31     2093.17     79.11 o 
  -4   7   5       70.53       98.11     20.24 o 
  -3   7   5     1532.58     1578.35     77.33 o 
  -2   7   5      442.12      466.68     31.20 o 
  -1   7   5     1423.54     1467.91    113.39 o 
   0   7   5       93.28      103.14     37.54 o 
   1   7   5     1337.69     1315.64     52.99 o 
   2   7   5      422.05      429.87     35.47 o 
   3   7   5     1618.73     1586.92     78.39 o 
   4   7   5       90.36       67.92     44.91 o 
   5   7   5     1708.81     1630.91    127.78 o 
   6   7   5      238.92      276.37     44.70 o 
   7   7   5       56.03       30.38     27.29 o 
  -7   8   5     1229.75     1283.67    139.23 o 
  -6   8   5      494.55      668.30     93.28 o 
  -5   8   5      500.18      463.60     73.00 o 
  -4   8   5       15.64       12.95     12.98 o 
  -3   8   5     1408.16     1545.04     61.93 o 
  -2   8   5     2311.63     2382.96     72.49 o 
  -1   8   5     1982.97     1986.81     92.78 o 
   0   8   5      366.49      283.64     59.52 o 
   1   8   5     1994.02     1943.14     69.03 o 
   2   8   5     2303.24     2259.73     83.37 o 
   3   8   5     1361.88     1223.31     67.71 o 
   4   8   5       21.61       18.07     26.53 o 
   5   8   5      524.87      604.25     83.84 o 
   6   8   5      499.75      504.33     81.21 o 
   7   8   5     1268.21     1283.94    156.18 o 
  -6   9   5      432.27      538.95     84.09 o 
  -5   9   5     1668.31     1949.83    108.04 o 
  -4   9   5      676.75      735.67     47.89 o 
  -3   9   5     1275.68     1263.99     59.53 o 
  -2   9   5      946.21      998.63     50.32 o 
  -1   9   5     1158.46     1257.00     80.41 o 
   0   9   5      358.14      415.19     70.22 o 
   1   9   5     1317.45     1224.92     94.69 o 
   2   9   5      980.30      971.82    104.31 o 
   3   9   5     1177.16     1138.76    114.50 o 
   4   9   5      683.73      629.83     85.46 o 
   5   9   5     1787.14     1711.11    144.28 o 
   6   9   5      456.51      420.59     56.62 o 
  -5  10   5      301.19      295.67     70.74 o 
  -4  10   5     1102.84      956.85    121.11 o 
  -3  10   5      605.12      671.10     62.41 o 
  -2  10   5     1027.10     1072.65    112.65 o 
  -1  10   5      325.07      290.72     44.67 o 
   0  10   5     1175.64     1252.26    126.38 o 
   1  10   5      298.34      327.15     68.27 o 
   2  10   5      950.36      966.73    111.72 o 
   3  10   5      622.56      638.35     92.28 o 
   4  10   5     1117.20     1051.60    117.31 o 
   5  10   5      239.30      139.50     49.48 o 
  -4  11   5      844.66      782.62    119.67 o 
  -3  11   5      276.27      253.47     59.08 o 
  -2  11   5      558.46      565.08     62.25 o 
  -1  11   5      618.22      691.58     68.82 o 
   0  11   5       11.40      -22.29     24.34 o 
   1  11   5      588.79      627.18     96.54 o 
   2  11   5      614.50      706.04    102.37 o 
   3  11   5      279.67      338.29     73.50 o 
   4  11   5      928.37      826.06    110.16 o 
  -2  12   5      439.89      466.12     60.28 o 
  -1  12   5      132.01       66.89     34.14 o 
   0  12   5      744.03      862.65     81.93 o 
   1  12   5      158.68      218.80     81.88 o 
   2  12   5      497.86      690.96    106.94 o 
   0   0   6      277.14      333.91     21.56 o 
   1   0   6     6760.32     6738.02     87.10 o 
   2   0   6      700.70      696.50     27.78 o 
   3   0   6     2777.94     2684.88     44.61 o 
   4   0   6       74.90       66.18     20.44 o 
   5   0   6     3019.82     3021.29     71.65 o 
   6   0   6      950.78      992.82     53.02 o 
   7   0   6        7.38        4.98     31.86 o 
   8   0   6      382.70      339.37     82.83 o 
   9   0   6      587.82      617.67    116.56 o 
  -9   1   6      209.98      203.34     70.47 o 
  -8   1   6      354.64      416.08     91.60 o 
  -7   1   6      200.53      248.75     70.33 o 
  -6   1   6      590.19      525.54     43.29 o 
  -5   1   6     1085.26     1153.55     68.31 o 
  -4   1   6     1631.65     1712.22     74.01 o 
  -3   1   6     1117.71     1166.04     55.48 o 
  -2   1   6      204.57      174.35     18.21 o 
  -1   1   6     2041.87     2030.45     38.38 o 
   0   1   6      325.51      309.96     16.82 o 
   1   1   6     2148.33     2193.77     52.85 o 
   2   1   6      369.34      302.72     25.48 o 
   3   1   6     1061.85     1037.61     52.68 o 
   4   1   6     1457.19     1448.81     51.51 o 
   5   1   6     1201.68     1229.70     40.12 o 
   6   1   6      741.57      723.48     39.28 o 
   7   1   6      143.69      176.97     60.66 o 
   8   1   6      269.41      285.74     79.81 o 
   9   1   6      198.39      135.12     56.77 o 
  -9   2   6       84.69       88.09     51.01 o 
  -8   2   6      316.77      364.56     86.20 o 
  -7   2   6      401.39      449.10     87.79 o 
  -6   2   6     1151.52      974.82     88.31 o 
  -5   2   6      393.36      454.05     36.41 o 
  -4   2   6      953.25     1008.27     68.15 o 
  -3   2   6     1863.05     2093.02     60.00 o 
  -2   2   6     4892.35     5117.94     79.49 o 
  -1   2   6     1322.08     1374.01     31.37 o 
   0   2   6       27.12        7.51     15.71 o 
   1   2   6     1154.16     1137.73     31.78 o 
   2   2   6     4841.62     4825.04     96.52 o 
   3   2   6     2094.30     2223.40     76.19 o 
   4   2   6     1084.19     1096.08     49.29 o 
   5   2   6      294.70      274.30     37.48 o 
   6   2   6     1116.23     1044.44     54.73 o 
   7   2   6      458.72      464.56     91.34 o 
   8   2   6      352.19      392.06     94.53 o 
   9   2   6      142.10       15.28     46.49 o 
  -8   3   6      841.29      937.48    128.80 o 
  -7   3   6       55.66       64.94     27.83 o 
  -6   3   6      355.79      490.11     56.35 o 
  -5   3   6      783.78      716.51     45.24 o 
  -4   3   6     2665.33     2824.62     94.43 o 
  -3   3   6     4753.02     5168.37     93.69 o 
  -2   3   6     1654.33     1809.94     41.53 o 
  -1   3   6     5688.84     5899.92    102.17 o 
   0   3   6     4107.17     4207.87    133.80 o 
   1   3   6     5482.34     5832.41    160.23 o 
   2   3   6     1572.62     1603.91     66.36 o 
   3   3   6     4704.63     4885.68    132.31 o 
   4   3   6     2601.99     2440.50     73.87 o 
   5   3   6      676.74      740.54     58.98 o 
   6   3   6      421.46      567.93     82.72 o 
   7   3   6       67.14       24.51     24.60 o 
   8   3   6      851.23      847.07    127.79 o 
   9   3   6      125.69      180.73     76.09 o 
  -8   4   6       99.31      190.24     66.10 o 
  -7   4   6      781.35      817.90    109.80 o 
  -6   4   6      314.03      278.64     43.42 o 
  -5   4   6      881.04      823.10     62.99 o 
  -4   4   6      647.47      654.47     61.23 o 
  -3   4   6     1931.16     1962.24     40.25 o 
  -2   4   6      253.93      261.73     16.14 o 
  -1   4   6     6703.93     7063.55     82.68 o 
   0   4   6      630.80      699.08     62.37 o 
   1   4   6     7023.15     7744.03    200.47 o 
   2   4   6      206.20      173.23     40.89 o 
   3   4   6     1774.43     1761.02     69.33 o 
   4   4   6      729.12      815.72     53.52 o 
   5   4   6      845.54      845.33     84.56 o 
   6   4   6      294.17      292.79     43.01 o 
   7   4   6      757.09      805.54     73.89 o 
   8   4   6      141.77      214.54     73.78 o 
  -8   5   6      488.66      653.15    109.47 o 
  -7   5   6     2197.01     2081.93    172.08 o 
  -6   5   6      389.12      392.13     71.87 o 
  -5   5   6     1429.46     1402.03    115.25 o 
  -4   5   6     1181.00     1179.54     43.60 o 
  -3   5   6     2431.32     2320.99    124.05 o 
  -2   5   6      979.99     1035.71     34.03 o 
  -1   5   6     2251.49     2347.12     47.38 o 
   0   5   6     4562.83     5007.99    176.82 o 
   1   5   6     2255.25     2196.58     53.87 o 
   2   5   6      991.70      948.30     46.28 o 
   3   5   6     2352.53     2334.44     82.60 o 
   4   5   6     1214.88     1276.87     67.85 o 
   5   5   6     1543.29     1512.10    115.65 o 
   6   5   6      464.21      468.35     54.40 o 
   7   5   6     2171.56     2220.81    122.46 o 
   8   5   6      452.75      502.57    102.35 o 
  -8   6   6      810.25      897.09    126.10 o 
  -7   6   6      282.77      180.86     60.31 o 
  -6   6   6     1426.45     1794.15    145.29 o 
  -5   6   6      944.34     1093.68    102.09 o 
  -4   6   6     2146.00     2162.88    142.85 o 
  -3   6   6     1329.84     1395.39     49.82 o 
  -2   6   6     4336.98     4270.62    155.60 o 
  -1   6   6      405.18      443.54     48.61 o 
   0   6   6     3130.48     3028.66    149.03 o 
   1   6   6      428.33      434.58     30.45 o 
   2   6   6     4432.43     4345.84    102.43 o 
   3   6   6     1433.39     1482.56     68.15 o 
   4   6   6     2186.85     2250.44     92.30 o 
   5   6   6      888.61      810.35     88.50 o 
   6   6   6     1368.34     1399.14    118.79 o 
   7   6   6      270.93      279.51     47.39 o 
   8   6   6      838.74      999.53    143.39 o 
  -7   7   6      327.31      262.15     73.08 o 
  -6   7   6      962.44      988.04    109.96 o 
  -5   7   6      101.87      118.20     19.38 o 
  -4   7   6      774.08      696.76     44.74 o 
  -3   7   6      634.70      653.23     72.69 o 
  -2   7   6     4249.03     4208.81    105.63 o 
  -1   7   6      867.99      880.52     39.78 o 
   0   7   6      121.72      103.50     12.14 o 
   1   7   6      767.26      785.24     38.27 o 
   2   7   6     4306.81     4313.45    105.75 o 
   3   7   6      799.93      759.83     71.24 o 
   4   7   6      830.34      743.03     95.24 o 
   5   7   6      117.65       97.37     38.17 o 
   6   7   6     1024.94      980.70     81.14 o 
   7   7   6      345.11      397.10     76.91 o 
  -7   8   6      204.29      101.93     47.13 o 
  -6   8   6      530.21      679.16     92.80 o 
  -5   8   6     2745.39     2698.54    155.45 o 
  -4   8   6     1180.36     1205.23     55.47 o 
  -3   8   6     1133.50     1182.23     53.23 o 
  -2   8   6      559.96      568.23     38.24 o 
  -1   8   6     1824.50     1755.74     59.70 o 
   0   8   6     3190.68     3110.96    175.49 o 
   1   8   6     2079.14     2024.51     65.14 o 
   2   8   6      589.36      630.99     43.21 o 
   3   8   6     1069.35     1029.48     61.58 o 
   4   8   6     1242.00     1246.07    117.01 o 
   5   8   6     2955.28     2799.28    178.42 o 
   6   8   6      537.50      583.66     98.91 o 
   7   8   6      197.93       66.58     41.89 o 
  -6   9   6      262.98      269.64     71.79 o 
  -5   9   6      557.44      528.31     57.41 o 
  -4   9   6      375.08      373.63     35.01 o 
  -3   9   6      997.71     1163.34     55.65 o 
  -2   9   6      998.80     1074.52     49.98 o 
  -1   9   6      418.34      396.90     27.56 o 
   0   9   6      128.06      124.43     16.13 o 
   1   9   6      436.74      518.55     79.73 o 
   2   9   6     1052.58     1002.10    107.78 o 
   3   9   6     1101.23     1135.96    115.35 o 
   4   9   6      280.74      279.32     64.12 o 
   5   9   6      534.41      523.97     83.36 o 
   6   9   6      257.15      317.15    147.64 o 
  -5  10   6       95.41       47.35     34.64 o 
  -4  10   6      145.54      155.94     57.68 o 
  -3  10   6      842.38      809.45     94.69 o 
  -2  10   6     1359.13     1484.55     92.58 o 
  -1  10   6      516.52      471.98     55.01 o 
   0  10   6       42.63       18.34     34.57 o 
   1  10   6      404.76      346.12     70.78 o 
   2  10   6     1316.54     1445.68    137.47 o 
   3  10   6      966.35     1008.63    116.55 o 
   4  10   6      164.64       87.03     42.55 o 
   5  10   6       60.56       60.51     38.67 o 
  -4  11   6     2346.69     2465.28    202.50 o 
  -3  11   6       90.07      123.85     48.61 o 
  -2  11   6      193.15      179.41     45.12 o 
  -1  11   6      930.42      832.47     75.11 o 
   0  11   6     3441.93     3451.90    322.66 o 
   1  11   6      900.09      947.33    118.86 o 
   2  11   6      157.54      207.72     62.26 o 
   3  11   6       58.42       21.22     29.15 o 
   4  11   6     2245.93     2602.54    195.19 o 
  -2  12   6      317.14      284.85    108.68 o 
  -1  12   6      187.32      172.76     39.93 o 
   0  12   6      255.61      234.41     83.96 o 
   1  12   6      243.13      238.60     50.13 o 
   2  12   6      315.99      294.59     72.83 o 
   1   0   7      369.96      353.76     17.58 o 
   2   0   7      807.49      819.76     40.13 o 
   3   0   7       45.43       40.09      8.25 o 
   4   0   7      101.62       82.31     10.99 o 
   5   0   7      220.58      204.74     22.05 o 
   6   0   7       10.38       19.65     12.85 o 
   7   0   7       42.43       97.01     50.52 o 
   8   0   7       15.30       47.24     53.78 o 
   9   0   7      163.19      327.15     88.78 o 
  -9   1   7       48.37       53.27     50.82 o 
  -8   1   7      152.30      204.82     66.19 o 
  -7   1   7     1153.54     1016.61    126.32 o 
  -6   1   7      302.45      229.17     29.11 o 
  -5   1   7      342.10      455.99     71.20 o 
  -4   1   7     1840.38     1840.72     78.65 o 
  -3   1   7     2537.98     2505.50     54.15 o 
  -2   1   7     2045.30     2066.81     34.65 o 
  -1   1   7     2181.53     2064.20     41.71 o 
   0   1   7     5169.04     5138.16     60.79 o 
   1   1   7     2234.35     2189.37     42.83 o 
   2   1   7     2150.42     2066.57     36.14 o 
   3   1   7     2653.38     2508.89     83.25 o 
   4   1   7     1896.17     1861.48     64.45 o 
   5   1   7      348.04      328.18     19.14 o 
   6   1   7      336.47      388.94     25.75 o 
   7   1   7     1201.64     1150.11    136.31 o 
   8   1   7      142.89      201.61     67.27 o 
   9   1   7       30.60       49.57     49.24 o 
  -9   2   7      208.83      350.08     89.12 o 
  -8   2   7      359.58      484.23     98.19 o 
  -7   2   7      345.37      427.12     85.55 o 
  -6   2   7      468.53      451.06     76.09 o 
  -5   2   7      455.18      351.29     61.98 o 
  -4   2   7      223.16      279.19     31.99 o 
  -3   2   7     2217.28     2275.81     78.09 o 
  -2   2   7     4494.15     4529.94    170.68 o 
  -1   2   7      588.37      567.56     39.90 o 
   0   2   7     2075.46     2066.34     58.58 o 
   1   2   7      639.43      655.22     23.24 o 
   2   2   7     4501.03     4282.59     93.18 o 
   3   2   7     2472.41     2408.66    105.17 o 
   4   2   7      188.05      159.76     24.97 o 
   5   2   7      501.71      469.41    132.12 o 
   6   2   7      494.00      427.99     50.53 o 
   7   2   7      398.69      424.47     86.28 o 
   8   2   7      333.37      350.92     88.53 o 
   9   2   7      145.92       87.92     59.18 o 
  -8   3   7       95.67       42.91     43.27 o 
  -7   3   7      346.56      274.15     68.98 o 
  -6   3   7      170.05      224.64     41.26 o 
  -5   3   7        6.99       10.01     18.17 o 
  -4   3   7      902.77     1039.03     72.93 o 
  -3   3   7     2039.89     2040.29     56.43 o 
  -2   3   7      439.35      443.76     18.41 o 
  -1   3   7     1125.15     1146.02     31.26 o 
   0   3   7       31.86       33.27     23.48 o 
   1   3   7     1151.44     1187.92     30.07 o 
   2   3   7      529.78      512.67     33.14 o 
   3   3   7     2325.84     2282.13     78.77 o 
   4   3   7      802.13      777.06     52.01 o 
   5   3   7        2.99       -2.47     16.44 o 
   6   3   7      161.67      149.71     32.43 o 
   7   3   7      339.82      325.33     49.24 o 
   8   3   7       56.41       64.98     47.79 o 
  -7   4   7      564.59      551.48     65.75 o 
  -6   4   7      441.47      449.61     53.20 o 
  -5   4   7     4134.90     4203.70    139.02 o 
  -4   4   7      906.68      949.72     56.91 o 
  -3   4   7     1623.32     1476.83     48.50 o 
  -2   4   7      892.10     1000.46     38.15 o 
  -1   4   7     9606.05    10041.57    234.53 o 
   0   4   7     2109.41     1987.55    105.40 o 
   1   4   7     9291.00     9573.13    230.44 o 
   2   4   7      933.48     1028.16     80.46 o 
   3   4   7     1577.37     1581.51    103.91 o 
   4   4   7      938.68     1029.14     89.89 o 
   5   4   7     4220.18     3907.74    183.12 o 
   6   4   7      453.87      481.32     55.95 o 
   7   4   7      562.35      566.16     85.20 o 
   8   4   7      325.57      256.64     48.29 o 
  -8   5   7      272.18      264.53     72.08 o 
  -7   5   7     1368.92     1426.29    143.26 o 
  -6   5   7       78.39       98.57     38.98 o 
  -5   5   7      259.60      225.29     48.69 o 
  -4   5   7      282.52      251.53     16.86 o 
  -3   5   7     3540.18     3584.40     67.89 o 
  -2   5   7      858.64      837.61     36.47 o 
  -1   5   7     1320.80     1238.61     93.41 o 
   0   5   7      119.42       56.59     28.41 o 
   1   5   7     1551.99     1502.78    100.82 o 
   2   5   7      839.49      828.32     77.81 o 
   3   5   7     3442.94     3352.05    156.79 o 
   4   5   7      383.16      406.48     61.97 o 
   5   5   7      230.64      272.59     57.04 o 
   6   5   7      120.58      143.34     35.93 o 
   7   5   7     1320.93     1540.96    103.63 o 
   8   5   7      326.01      338.20     71.30 o 
  -8   6   7      202.10      318.74     79.98 o 
  -7   6   7      266.65      329.42     73.79 o 
  -6   6   7      584.16      753.07     95.65 o 
  -5   6   7      693.28      739.47     83.91 o 
  -4   6   7      681.92      720.16     34.24 o 
  -3   6   7      603.42      544.31     42.64 o 
  -2   6   7     3783.40     3833.21     74.97 o 
  -1   6   7     1255.04     1402.85    106.70 o 
   0   6   7      185.44      161.60     41.27 o 
   1   6   7     1385.15     1454.24    106.55 o 
   2   6   7     3818.35     3786.42     92.09 o 
   3   6   7      463.94      456.53     38.91 o 
   4   6   7      756.62      724.83     53.14 o 
   5   6   7      800.11      724.78     87.70 o 
   6   6   7      630.47      611.74     63.52 o 
   7   6   7      239.38      337.20     51.44 o 
   8   6   7      254.45      360.96     93.12 o 
  -7   7   7      266.69      275.42     67.56 o 
  -6   7   7      986.28     1205.37    119.17 o 
  -5   7   7      436.17      380.61     66.92 o 
  -4   7   7     4326.66     4416.02     93.91 o 
  -3   7   7     2492.90     2429.25     69.29 o 
  -2   7   7      793.11      793.61     36.84 o 
  -1   7   7     1670.82     1564.57     38.15 o 
   0   7   7     7578.13     7636.26    257.94 o 
   1   7   7     1703.15     1691.82     46.84 o 
   2   7   7      772.78      605.11     60.00 o 
   3   7   7     2560.13     2372.72     88.28 o 
   4   7   7     4494.96     4197.51    177.55 o 
   5   7   7      393.67      431.92     81.73 o 
   6   7   7      924.73     1030.08     85.52 o 
   7   7   7      288.14      286.59     48.13 o 
  -7   8   7      154.76       58.77     37.56 o 
  -6   8   7      107.87      100.62     45.44 o 
  -5   8   7       50.29       39.41     27.37 o 
  -4   8   7      618.89      681.18     81.53 o 
  -3   8   7      130.58      121.18     18.35 o 
  -2   8   7     2592.94     2606.73    112.38 o 
  -1   8   7      415.09      402.35     34.73 o 
   0   8   7      143.76      124.00     41.59 o 
   1   8   7      347.88      324.08     22.41 o 
   2   8   7     2657.29     2598.17     81.76 o 
   3   8   7      177.85      188.54     27.55 o 
   4   8   7      535.15      447.65     74.10 o 
   5   8   7       39.36       64.64     36.75 o 
   6   8   7      145.86       66.22     24.75 o 
   7   8   7      156.46       66.68     31.48 o 
  -6   9   7      293.04      302.95     69.47 o 
  -5   9   7      361.37      286.42     70.86 o 
  -4   9   7     1236.14     1373.27    138.57 o 
  -3   9   7      732.99      750.80     43.68 o 
  -2   9   7      138.64      151.81     18.83 o 
  -1   9   7      960.08     1049.06    114.17 o 
   0   9   7     2738.57     2748.15    179.10 o 
   1   9   7      895.94      818.61     99.81 o 
   2   9   7       96.02       66.58     35.37 o 
   3   9   7      811.16      828.87    101.68 o 
   4   9   7     1189.19     1129.52    120.02 o 
   5   9   7      338.17      301.50     68.37 o 
   6   9   7      318.78      278.17     51.05 o 
  -5  10   7      438.34      448.76     86.76 o 
  -4  10   7      427.39      360.31     78.79 o 
  -3  10   7      732.22      715.24     63.52 o 
  -2  10   7     1861.64     2042.46    114.54 o 
  -1  10   7      997.09      871.41     73.62 o 
   0  10   7      187.08      148.49     52.41 o 
   1  10   7      980.84     1029.97    117.91 o 
   2  10   7     1825.22     1726.68    152.11 o 
   3  10   7      788.03      700.92    100.26 o 
   4  10   7      359.39      177.54     52.01 o 
   5  10   7      387.63      372.21     77.83 o 
  -4  11   7      193.48      242.03     70.95 o 
  -3  11   7      166.01      188.66     65.22 o 
  -2  11   7       22.29       29.33     46.26 o 
  -1  11   7      188.68      166.89     37.23 o 
   0  11   7        4.31       -5.33     42.96 o 
   1  11   7      267.65      281.19     72.03 o 
   2  11   7        4.00      -13.16     34.54 o 
   3  11   7      142.03       94.79     44.54 o 
   4  11   7      158.33       64.50     44.67 o 
  -2  12   7      709.20      750.53     74.36 o 
  -1  12   7      762.54      732.53     75.70 o 
   0  12   7      504.46      527.59     65.04 o 
   1  12   7      745.18      711.12    109.27 o 
   2  12   7      632.25      783.80    116.45 o 
   0   0   8     8991.35     8593.59    117.39 o 
   1   0   8      701.92      766.50     27.30 o 
   2   0   8      779.41      816.60     26.45 o 
   3   0   8       22.80        3.73     13.50 o 
   4   0   8     3664.41     3811.30     72.31 o 
   5   0   8      227.84      205.49     18.92 o 
   6   0   8      827.73      831.63     33.31 o 
   7   0   8       48.13       33.16     14.85 o 
   8   0   8      389.68      629.40    112.86 o 
   9   0   8       12.87      -12.53     44.68 o 
  -9   1   8       31.34       15.88     46.07 o 
  -8   1   8      319.43      348.17     85.81 o 
  -7   1   8      269.44      257.54     68.67 o 
  -6   1   8      203.95      176.25     35.88 o 
  -5   1   8       96.89       86.62     21.68 o 
  -4   1   8      851.06      812.81     37.78 o 
  -3   1   8      212.39      212.39     17.04 o 
  -2   1   8     2697.39     2677.03     44.50 o 
  -1   1   8      273.31      299.44     17.96 o 
   0   1   8     5092.34     5107.23     64.40 o 
   1   1   8      352.49      369.51     17.65 o 
   2   1   8     2891.77     2915.31     48.93 o 
   3   1   8      245.26      260.77     29.35 o 
   4   1   8      925.78      874.97     45.54 o 
   5   1   8       94.32       65.36     23.51 o 
   6   1   8      175.56      184.57     14.39 o 
   7   1   8      269.65      248.83     71.08 o 
   8   1   8      330.98      368.75     85.24 o 
   9   1   8       12.72       51.65     54.59 o 
  -8   2   8        5.41       39.98     40.27 o 
  -7   2   8     1178.96     1068.34    129.13 o 
  -6   2   8      427.61      470.91     80.22 o 
  -5   2   8      789.45      737.03     60.27 o 
  -4   2   8      275.86      281.77     28.83 o 
  -3   2   8     5201.81     5589.65    118.61 o 
  -2   2   8      595.07      643.97     21.21 o 
  -1   2   8     3906.07     3899.15     74.08 o 
   0   2   8     2485.60     2549.66     71.73 o 
   1   2   8     3733.82     3661.24     78.21 o 
   2   2   8      642.77      709.59     39.87 o 
   3   2   8     5571.82     5279.50    158.25 o 
   4   2   8      341.29      388.28     58.90 o 
   5   2   8      856.25      832.81     65.13 o 
   6   2   8      352.14      321.40     44.79 o 
   7   2   8     1102.86     1249.35    144.42 o 
   8   2   8       22.40       60.33     40.65 o 
  -8   3   8      114.09        6.83     46.77 o 
  -7   3   8      130.72      129.40     57.61 o 
  -6   3   8      682.12      557.78     84.49 o 
  -5   3   8     3468.14     3437.51    183.32 o 
  -4   3   8      338.75      326.91     70.35 o 
  -3   3   8     1605.26     1564.04     77.09 o 
  -2   3   8     3447.13     3371.50    103.23 o 
  -1   3   8    12051.29    12146.64    161.39 o 
   0   3   8      429.60      450.92     33.87 o 
   1   3   8    12692.22    12877.39    110.82 o 
   2   3   8     3427.02     3311.23     83.58 o 
   3   3   8     1446.86     1243.18     66.55 o 
   4   3   8      348.51      369.40     37.92 o 
   5   3   8     3746.95     3534.36    176.61 o 
   6   3   8      723.14      698.63     65.74 o 
   7   3   8      128.12      111.91     33.04 o 
   8   3   8      102.75      146.88     69.37 o 
  -7   4   8      431.95      531.97     90.72 o 
  -6   4   8      223.92      218.96     58.85 o 
  -5   4   8     1027.12     1012.53     54.30 o 
  -4   4   8      112.98       94.47     24.71 o 
  -3   4   8     2725.35     2650.79     80.97 o 
  -2   4   8     1929.81     2118.25     57.19 o 
  -1   4   8     1459.14     1487.74     94.71 o 
   0   4   8      711.90      912.54     74.87 o 
   1   4   8     1363.02     1400.04     93.73 o 
   2   4   8     1927.59     1892.59    111.13 o 
   3   4   8     2764.62     2887.24    143.49 o 
   4   4   8      126.71      152.04     39.00 o 
   5   4   8      938.80     1027.74     99.42 o 
   6   4   8      210.54      226.62     40.41 o 
   7   4   8      474.78      496.14     62.25 o 
   8   4   8       34.37        0.15     81.80 o 
  -8   5   8      328.06      293.30     60.14 o 
  -6   5   8      675.80      813.84     97.94 o 
  -5   5   8     1856.18     1944.67     92.43 o 
  -4   5   8      466.43      430.80     41.69 o 
  -3   5   8      145.62      129.39     14.25 o 
  -2   5   8     2061.69     2099.71     84.63 o 
  -1   5   8     4561.34     4951.01    185.31 o 
   0   5   8      633.38      793.38     77.14 o 
   1   5   8     4323.55     4411.52    175.16 o 
   2   5   8     1935.89     1959.09    120.44 o 
   3   5   8      163.82      136.07     41.04 o 
   4   5   8      474.74      367.25     60.86 o 
   5   5   8     1734.88     1686.83    129.38 o 
   6   5   8      620.21      580.52     61.65 o 
   7   5   8      120.52       51.24     27.54 o 
   8   5   8      382.60      323.47     79.33 o 
  -7   6   8      776.71      761.80    151.71 o 
  -6   6   8     1031.40     1106.69     96.43 o 
  -5   6   8       76.60       69.21     25.15 o 
  -4   6   8     1281.69     1407.40     45.95 o 
  -3   6   8     4423.85     4417.66     84.06 o 
  -2   6   8      378.99      447.50     64.51 o 
  -1   6   8     1456.69     1677.61    117.69 o 
   0   6   8     2574.53     2472.77    141.67 o 
   1   6   8     1405.01     1505.93    111.90 o 
   2   6   8      399.72      413.63     63.80 o 
   3   6   8     4510.62     4196.31    192.25 o 
   4   6   8     1138.32     1241.42    109.62 o 
   5   6   8       74.98       55.88     32.75 o 
   6   6   8     1179.35     1090.57     86.55 o 
   7   6   8      731.04      730.79     75.54 o 
  -7   7   8       56.22      -12.21     19.79 o 
  -6   7   8      464.45      424.39     51.49 o 
  -5   7   8      225.38      240.98     38.07 o 
  -4   7   8      977.69     1012.83     46.75 o 
  -3   7   8      176.68      182.51     20.46 o 
  -2   7   8     2971.95     3065.68     65.73 o 
  -1   7   8     1272.64     1150.16    105.82 o 
   0   7   8       38.41       18.40     33.06 o 
   1   7   8     1317.01     1133.03    104.10 o 
   2   7   8     2921.49     2937.06    166.23 o 
   3   7   8      151.55      198.51     51.92 o 
   4   7   8      961.60      745.56     91.06 o 
   5   7   8      250.09      263.15     62.83 o 
   6   7   8      499.25      378.00     93.55 o 
   7   7   8       50.23       76.49     31.69 o 
  -6   8   8     1187.69     1230.35     87.36 o 
  -5   8   8      183.71      199.39     61.93 o 
  -4   8   8     2807.68     3035.68    143.67 o 
  -3   8   8      136.02      145.58     19.53 o 
  -2   8   8      450.56      453.61     45.34 o 
  -1   8   8       44.76       31.20     37.42 o 
   0   8   8     8973.52     8899.68    303.45 o 
   1   8   8       37.89       -5.02     29.13 o 
   2   8   8      432.76      296.66     61.14 o 
   3   8   8      171.56      179.21     50.31 o 
   4   8   8     2805.94     2466.98    168.11 o 
   5   8   8      175.01      230.27     59.74 o 
   6   8   8     1155.89     1174.03    126.74 o 
  -6   9   8      409.87      591.18     97.83 o 
  -5   9   8       59.91       71.83     45.49 o 
  -4   9   8      860.36     1052.27    120.64 o 
  -3   9   8       55.78       45.04     18.15 o 
  -2   9   8     2587.65     2644.06    114.43 o 
  -1   9   8      249.95      204.43     56.86 o 
   0   9   8        0.59       -5.14     28.43 o 
   1   9   8      355.62      421.21     76.68 o 
   2   9   8     2481.53     2544.76    175.29 o 
   3   9   8       76.63       40.95     33.86 o 
   4   9   8      849.67      977.28    113.32 o 
   5   9   8      123.31      113.53     46.83 o 
   6   9   8      328.06      417.77     81.01 o 
  -5  10   8      403.99      566.06     99.63 o 
  -4  10   8      163.60      261.73     64.95 o 
  -3  10   8      569.81      700.14     61.70 o 
  -2  10   8      549.31      663.14     63.35 o 
  -1  10   8      543.13      487.14     56.55 o 
   0  10   8      155.14      159.87     54.81 o 
   1  10   8      648.79      625.94     95.06 o 
   2  10   8      510.88      470.27     82.86 o 
   3  10   8      628.61      572.59     90.20 o 
   4  10   8      101.11      110.14     43.48 o 
   5  10   8      431.22      372.42     75.66 o 
  -4  11   8      134.66      170.42     63.91 o 
  -3  11   8      795.44      738.86    111.59 o 
  -2  11   8      269.23      295.59     44.93 o 
  -1  11   8     1595.72     1656.88    105.30 o 
   0  11   8      305.78      349.66     76.40 o 
   1  11   8     1560.93     1971.64    174.56 o 
   2  11   8      283.86      218.65     64.12 o 
   3  11   8      804.81      908.01    119.25 o 
   4  11   8      129.71       94.07     48.36 o 
  -1  12   8      658.29      770.09     77.92 o 
   0  12   8      133.25      207.58     44.89 o 
   1  12   8      629.09      958.71    129.45 o 
   1   0   9     4210.83     4501.62     69.54 o 
   2   0   9     5733.89     5586.71     74.80 o 
   3   0   9     1039.85     1110.42     37.12 o 
   4   0   9     1267.76     1228.58     41.25 o 
   5   0   9      585.56      541.45     22.85 o 
   6   0   9     1787.14     1826.52     46.27 o 
   7   0   9       46.26       47.02     37.59 o 
   8   0   9      589.61      606.23    108.67 o 
   9   0   9       26.13      -50.87     50.87 o 
  -8   1   9      234.04      301.13     82.87 o 
  -7   1   9       50.96       38.37     15.97 o 
  -6   1   9      976.70     1096.37     58.13 o 
  -5   1   9     1106.66     1104.88     55.30 o 
  -4   1   9     1541.93     1525.61     51.57 o 
  -3   1   9      580.21      589.33     36.51 o 
  -2   1   9      689.91      650.11     24.80 o 
  -1   1   9     2703.83     2720.21     54.79 o 
   0   1   9     4672.93     4632.70     65.13 o 
   1   1   9     2649.10     2670.86     48.72 o 
   2   1   9      782.09      746.47     34.00 o 
   3   1   9      474.88      473.26     39.12 o 
   4   1   9     1620.21     1490.83     75.54 o 
   5   1   9     1069.71     1020.62     72.02 o 
   6   1   9      883.66      891.03     94.36 o 
   7   1   9       69.75      260.29     75.32 o 
   8   1   9      220.21      238.20     73.20 o 
  -8   2   9      298.73      228.26     73.32 o 
  -7   2   9      398.26      404.18     44.12 o 
  -6   2   9      395.53      389.33     81.20 o 
  -5   2   9     1993.41     1866.79     79.78 o 
  -4   2   9      875.07      914.61     66.19 o 
  -3   2   9     3006.41     3162.02    199.42 o 
  -2   2   9     1318.77     1274.34     36.69 o 
  -1   2   9     7947.61     8356.22    114.89 o 
   0   2   9     2177.53     2327.16     56.27 o 
   1   2   9     8195.63     8412.83    132.90 o 
   2   2   9     1118.89     1016.63     49.03 o 
   3   2   9     2914.13     2927.43     93.54 o 
   4   2   9     1021.61     1112.52     80.02 o 
   5   2   9     1927.60     1949.41    204.49 o 
   6   2   9      332.50      304.40     46.06 o 
   7   2   9      406.51      348.44    102.68 o 
   8   2   9      397.95      375.26     91.12 o 
  -8   3   9      260.69      312.03     83.16 o 
  -7   3   9     1614.85     1527.54     86.80 o 
  -6   3   9      326.27      350.39     40.84 o 
  -5   3   9       52.04       42.40     24.29 o 
  -4   3   9      961.09     1038.83     79.22 o 
  -3   3   9     7049.36     7650.02    159.65 o 
  -2   3   9       94.83      101.54     11.11 o 
  -1   3   9     2805.01     2800.75     52.98 o 
   0   3   9      890.39      841.29     44.58 o 
   1   3   9     2864.45     2750.42     49.70 o 
   2   3   9      135.66      142.93     19.36 o 
   3   3   9     6646.59     6511.62    363.64 o 
   4   3   9      822.64      873.16     63.11 o 
   5   3   9       59.34       55.69     32.08 o 
   6   3   9      397.42      382.72     50.28 o 
   7   3   9     1448.05     1462.95    103.33 o 
   8   3   9      221.21      262.93     81.96 o 
  -8   4   9      124.07       88.71     49.85 o 
  -7   4   9      158.93      154.68     37.55 o 
  -6   4   9       14.63        4.40     18.42 o 
  -5   4   9     2246.64     2162.55     95.43 o 
  -4   4   9     1402.06     1382.64     98.90 o 
  -3   4   9      212.16      233.92     28.72 o 
  -2   4   9      142.81      159.02     13.60 o 
  -1   4   9     3494.73     3444.10     89.89 o 
   0   4   9     5636.02     5761.10    124.08 o 
   1   4   9     3144.99     1694.72   1536.84 o 
   2   4   9      164.50      195.09     41.32 o 
   3   4   9      141.82      154.52     41.37 o 
   4   4   9     1407.51     1415.20    112.30 o 
   5   4   9     1893.83     1620.47    125.83 o 
   6   4   9       26.50       40.78     24.11 o 
   7   4   9      165.17      126.82     35.52 o 
   8   4   9      117.43      101.30    100.92 o 
  -8   5   9      277.54      287.97     54.73 o 
  -7   5   9      261.85      184.08     45.85 o 
  -6   5   9      580.50      508.95     71.71 o 
  -5   5   9     1065.18      996.76     95.53 o 
  -4   5   9     1150.66     1182.66    101.34 o 
  -3   5   9     1907.75     1948.31     46.33 o 
  -2   5   9     1666.37     1591.46    109.70 o 
  -1   5   9     1923.64     2099.53    124.31 o 
   0   5   9     3575.14     3756.12    163.16 o 
   1   5   9     1704.98     1812.91    117.09 o 
   2   5   9     1715.55     1492.64    107.74 o 
   3   5   9     1875.38     1933.73    126.67 o 
   4   5   9     1236.74     1228.05    107.72 o 
   5   5   9      971.86      806.50     93.70 o 
   6   5   9      576.73      536.51    119.32 o 
   7   5   9      332.21      393.48     89.34 o 
   8   5   9      308.55      318.86     55.80 o 
  -7   6   9      188.14      240.13     57.39 o 
  -6   6   9      713.96      647.89     84.94 o 
  -5   6   9      677.58      723.85     59.34 o 
  -4   6   9      162.61      158.57     10.63 o 
  -3   6   9      509.81      506.71     36.07 o 
  -2   6   9     3188.01     3293.02    167.56 o 
  -1   6   9     1685.06     1944.37    128.05 o 
   0   6   9      483.65      616.45     76.20 o 
   1   6   9     1837.27     1747.00    122.32 o 
   2   6   9     3165.91     3087.77    164.60 o 
   3   6   9      429.17      556.33     74.89 o 
   4   6   9      180.22      176.00     47.48 o 
   5   6   9      720.09      559.51     81.57 o 
   6   6   9      881.50      886.95    106.37 o 
   7   6   9      190.40       67.43     80.97 o 
  -7   7   9       60.01       89.92     42.94 o 
  -6   7   9      199.30      178.49     50.88 o 
  -5   7   9      897.87      880.79    136.04 o 
  -4   7   9     1595.31     1567.96    103.63 o 
  -3   7   9       13.26        4.38     12.65 o 
  -2   7   9     1556.59     1630.60    128.62 o 
  -1   7   9      113.91      137.85     46.29 o 
   0   7   9     4109.41     3841.06    190.59 o 
   1   7   9       74.93       54.74     32.78 o 
   2   7   9     1648.41     1328.54    117.25 o 
   3   7   9       29.54       10.75     30.84 o 
   4   7   9     1721.02     1675.08    135.82 o 
   5   7   9      950.10      984.73    110.71 o 
   6   7   9      204.29      267.44     62.43 o 
   7   7   9       44.85       43.04     27.20 o 
  -6   8   9      921.91      891.23    112.50 o 
  -5   8   9      258.93      288.33     40.33 o 
  -4   8   9      831.17      802.38     58.04 o 
  -3   8   9      150.40      121.43     24.68 o 
  -2   8   9     3276.41     3420.23    168.10 o 
  -1   8   9      298.91      240.37     57.41 o 
   0   8   9      402.55      253.22     59.30 o 
   1   8   9      244.02      173.17     47.80 o 
   2   8   9     3369.72     3278.53    190.58 o 
   3   8   9      184.36      203.66     57.52 o 
   4   8   9      752.25      876.16    105.08 o 
   5   8   9      230.14      165.21     53.49 o 
   6   8   9      919.14     1046.54    121.58 o 
  -6   9   9     1618.25     1785.32    164.03 o 
  -5   9   9       39.76        6.63     33.77 o 
  -4   9   9      448.79      380.82     79.51 o 
  -3   9   9      164.62      168.62     29.69 o 
  -2   9   9     2373.57     2263.33    106.37 o 
  -1   9   9       37.71       41.67     31.67 o 
   0   9   9     1458.71     1501.88    137.13 o 
   1   9   9       76.07       26.40     30.22 o 
   2   9   9     2339.39     2393.23    173.77 o 
   3   9   9      220.08      254.46     65.43 o 
   4   9   9      444.57      439.83     82.05 o 
   5   9   9       25.15       26.15     34.64 o 
   6   9   9     1440.36     1569.59    155.53 o 
  -5  10   9     1101.61      999.03    129.10 o 
  -4  10   9      410.02      493.14     89.12 o 
  -3  10   9      395.80      344.60     76.71 o 
  -2  10   9      100.55       59.76     33.96 o 
  -1  10   9      522.48      540.95     60.55 o 
   0  10   9      316.86      326.10     74.48 o 
   1  10   9      604.12      713.09    103.30 o 
   2  10   9       89.94      132.15     46.89 o 
   3  10   9      335.43      216.80     60.48 o 
   4  10   9      396.87      321.20     74.95 o 
   5  10   9     1270.95     1336.83    145.86 o 
  -3  11   9     1440.08     1466.80    156.22 o 
  -2  11   9      182.11      197.75     46.60 o 
  -1  11   9      832.79      876.74    128.11 o 
   0  11   9      354.54      360.31     78.40 o 
   1  11   9      934.10     1065.45    130.73 o 
   2  11   9      190.36      230.68     66.87 o 
   3  11   9     1383.03     1357.64    148.46 o 
  -1  12   9     1066.83     1012.26     87.16 o 
   0  12   9       42.24      107.48     34.11 o 
   1  12   9      877.79     1004.84    131.43 o 
   0   0  10     5775.97     6227.94    137.13 o 
   1   0  10     5736.83     6029.54     80.30 o 
   2   0  10        1.16        2.82      6.03 o 
   3   0  10      200.49      230.94     18.92 o 
   4   0  10      887.42      803.87     49.07 o 
   5   0  10     1727.77     1724.68     83.59 o 
   6   0  10      617.44      624.76     25.41 o 
   7   0  10      122.24      100.44     54.99 o 
   8   0  10       97.13       79.54     46.66 o 
  -8   1  10      966.44     1083.38    143.18 o 
  -7   1  10      602.07      507.59     93.53 o 
  -6   1  10     1781.61     1844.81     74.55 o 
  -5   1  10     1052.80     1074.74     75.27 o 
  -4   1  10      681.36      672.10     49.17 o 
  -3   1  10     4660.03     4671.67    103.29 o 
  -2   1  10     6111.14     5818.00     80.40 o 
  -1   1  10     8123.80     8323.61    100.71 o 
   0   1  10      208.01      220.90     16.19 o 
   1   1  10     8101.39     8283.71     90.56 o 
   2   1  10     6210.92     6030.26     79.84 o 
   3   1  10     4815.82     4675.43     63.42 o 
   4   1  10      666.97      586.05     49.34 o 
   5   1  10     1064.65     1108.60    124.03 o 
   6   1  10     1764.02     1627.03    100.67 o 
   7   1  10      675.18      486.39     93.55 o 
   8   1  10     1000.99      923.85    134.91 o 
  -8   2  10      506.56      592.92    109.69 o 
  -7   2  10       60.83       75.57     22.81 o 
  -6   2  10      602.99      634.09     49.59 o 
  -5   2  10      257.92      283.75     33.24 o 
  -4   2  10     2604.69     2740.59    111.82 o 
  -3   2  10     2002.13     2108.43     75.91 o 
  -2   2  10      386.72      341.22     21.65 o 
  -1   2  10     5605.79     5839.25    102.06 o 
   0   2  10     2168.07     2007.24     54.28 o 
   1   2  10     5271.84     5593.27     99.13 o 
   2   2  10      481.64      405.36     32.77 o 
   3   2  10     2178.18     2101.84    157.07 o 
   4   2  10     2599.19     2528.52     98.62 o 
   5   2  10      224.36      177.45     47.18 o 
   6   2  10      657.56      624.67     64.58 o 
   7   2  10       46.26       40.38     23.94 o 
   8   2  10      483.88      432.75     99.74 o 
  -8   3  10      200.88      242.46     74.66 o 
  -7   3  10       59.22       64.39     49.51 o 
  -6   3  10      736.34      816.33     60.70 o 
  -5   3  10     1127.65     1255.18    132.50 o 
  -4   3  10      797.29      724.95     66.87 o 
  -3   3  10      492.11      540.12     33.86 o 
  -2   3  10      890.72      949.28     32.20 o 
  -1   3  10     1017.87     1018.68     45.96 o 
   0   3  10      482.52      371.48     31.66 o 
   1   3  10     1158.87      796.19    378.33 o 
   2   3  10      962.74      899.74     46.22 o 
   3   3  10      388.25      351.09     34.50 o 
   4   3  10      725.21      685.45     51.97 o 
   5   3  10     1067.13     1082.95    104.90 o 
   6   3  10      862.25      810.63    112.17 o 
   7   3  10       40.92       17.00     31.01 o 
   8   3  10      168.12       75.65     49.79 o 
  -8   4  10      650.54      615.86    108.25 o 
  -7   4  10     2611.22     2730.91    121.17 o 
  -6   4  10     1033.86     1083.30     73.57 o 
  -5   4  10      298.34      273.27     36.24 o 
  -4   4  10      986.16      905.66     82.74 o 
  -3   4  10     5112.11     5144.14    123.98 o 
  -2   4  10     1551.01     1447.59     38.79 o 
  -1   4  10     4036.28     3918.18     59.57 o 
   0   4  10     1218.52     1226.63     59.47 o 
   1   4  10     3963.31     3881.10    162.69 o 
   2   4  10     1505.15     1415.06     68.40 o 
   3   4  10     4933.97     4580.99    116.95 o 
   4   4  10     1055.07     1038.60     63.16 o 
   5   4  10      268.60      191.33     48.08 o 
   6   4  10      932.71      863.18     76.78 o 
   7   4  10     2538.61     2622.60    140.98 o 
   8   4  10      722.38      738.14     81.39 o 
  -7   5  10       94.72       74.02     34.22 o 
  -6   5  10      420.76      433.23     49.58 o 
  -5   5  10     1330.71     1337.51     79.01 o 
  -4   5  10     1201.85     1157.78     99.55 o 
  -3   5  10     1186.79     1237.91     33.61 o 
  -2   5  10       93.07      110.24     18.60 o 
  -1   5  10     2248.33     2100.07     99.43 o 
   0   5  10     1384.63      608.79    539.49 o 
   1   5  10     2232.99     2061.92    127.45 o 
   2   5  10       70.24       82.93     38.02 o 
   3   5  10     1016.33     1106.48    100.41 o 
   4   5  10     1218.28     1090.65    105.36 o 
   5   5  10     1257.55     1246.23    118.31 o 
   6   5  10      371.59      389.40     73.53 o 
   7   5  10       76.04       95.56     29.47 o 
   8   5  10      421.86      494.58     69.38 o 
  -7   6  10       53.67       94.76     39.11 o 
  -6   6  10      553.35      513.43     77.95 o 
  -5   6  10      259.26      256.19     55.68 o 
  -4   6  10     1687.55     1699.99    128.99 o 
  -3   6  10      164.06      187.41     29.44 o 
  -2   6  10      853.39      788.72     85.87 o 
  -1   6  10      200.62      210.08     50.54 o 
   0   6  10     1963.64     1903.00    128.99 o 
   1   6  10      193.46      207.69     51.44 o 
   2   6  10      847.17      847.50     92.13 o 
   3   6  10      116.28      115.65     42.44 o 
   4   6  10     1675.06     1641.24    132.67 o 
   5   6  10      268.14      191.10     53.88 o 
   6   6  10      636.86      725.50     97.43 o 
   7   6  10       25.52       19.73     18.33 o 
  -7   7  10      682.28      670.23     92.89 o 
  -6   7  10      840.34      848.55    106.27 o 
  -5   7  10      895.11      825.89     98.65 o 
  -4   7  10      343.12      314.80     25.74 o 
  -3   7  10      919.78      989.59     54.96 o 
  -2   7  10     2183.63     2147.99    147.77 o 
  -1   7  10       72.24       97.85     40.90 o 
   0   7  10      257.70      333.58     65.10 o 
   1   7  10      121.06      142.17     45.06 o 
   2   7  10     2136.81     2197.82    151.45 o 
   3   7  10      863.24      830.34     95.18 o 
   4   7  10      330.51      445.76     74.51 o 
   5   7  10      888.23      801.07    102.72 o 
   6   7  10      828.62      752.43    101.85 o 
   7   7  10      680.65      764.23     82.17 o 
  -6   8  10      637.18      646.60     97.27 o 
  -5   8  10      420.46      470.22     80.34 o 
  -4   8  10       21.03       39.08     33.27 o 
  -3   8  10      220.95      219.41     31.99 o 
  -2   8  10      402.89      400.13     79.78 o 
  -1   8  10      177.54      185.03     54.56 o 
   0   8  10       66.41       77.24     40.61 o 
   1   8  10      210.41      200.20     53.58 o 
   2   8  10      376.40      331.94     66.19 o 
   3   8  10      268.07      174.97     51.92 o 
   4   8  10        1.88      -18.73     33.80 o 
   5   8  10      349.95      370.37     73.30 o 
   6   8  10      554.70      541.99     95.17 o 
  -5   9  10      721.37      727.27    106.41 o 
  -4   9  10     1020.00     1068.69    123.61 o 
  -3   9  10      220.90      272.72     37.80 o 
  -2   9  10      738.95      691.59     59.96 o 
  -1   9  10     1712.43     1764.90    153.48 o 
   0   9  10     1405.96     1401.77    134.57 o 
   1   9  10     1690.72     1748.29    150.28 o 
   2   9  10      626.98      580.16     90.68 o 
   3   9  10      306.91      326.94     70.17 o 
   4   9  10      946.31     1029.76    121.50 o 
   5   9  10      772.15      864.26    116.94 o 
  -4  10  10     1587.97     1945.93    174.55 o 
  -3  10  10     1174.78     1330.41    144.56 o 
  -2  10  10      885.67      860.93     70.80 o 
  -1  10  10      241.28      242.59     67.18 o 
   0  10  10     3723.59     3983.38    238.18 o 
   1  10  10      211.18      155.36     53.56 o 
   2  10  10      881.36      937.08    120.47 o 
   3  10  10     1320.13     1300.18    140.54 o 
   4  10  10     1493.95     1630.06    159.79 o 
  -3  11  10       15.81        6.26     29.77 o 
  -2  11  10      146.18      192.61     39.83 o 
  -1  11  10       50.11       40.78     35.90 o 
   0  11  10      244.69      204.68     60.16 o 
   1  11  10       97.43       57.99     38.62 o 
   2  11  10      126.54      198.25     64.97 o 
   3  11  10       22.80       42.58     34.84 o 
   1   0  11     5326.97     5119.16    127.30 o 
   2   0  11     1905.04     1985.34     49.25 o 
   3   0  11     6230.12     6181.70    107.82 o 
   4   0  11       53.17       37.36     14.99 o 
   5   0  11     1457.33     1441.88     46.20 o 
   6   0  11      668.85      690.95     33.19 o 
   7   0  11     3141.03     3354.99    236.70 o 
   8   0  11      370.36      516.49    108.42 o 
  -8   1  11       52.66       74.87     48.48 o 
  -7   1  11       69.30      -25.26     38.64 o 
  -6   1  11      192.98      215.85     31.44 o 
  -5   1  11     1105.28     1180.05     69.32 o 
  -4   1  11     1246.39     1242.51     49.78 o 
  -3   1  11      484.03      413.91     82.69 o 
  -2   1  11        3.14       -2.81      6.76 o 
  -1   1  11     3349.85     3508.75     69.21 o 
   0   1  11       70.26       36.35      9.27 o 
   1   1  11     3650.70     3765.02     64.14 o 
   2   1  11        6.62       10.32      6.79 o 
   3   1  11      562.76      548.59     41.50 o 
   4   1  11     1216.74     1248.19     90.10 o 
   5   1  11     1108.94      985.11    109.81 o 
   6   1  11      211.14      281.91     46.15 o 
   7   1  11       64.17       32.08     36.70 o 
   8   1  11       24.99       12.00     33.09 o 
  -8   2  11      679.83      640.15    112.22 o 
  -7   2  11      278.68      181.29     62.13 o 
  -6   2  11      674.55      736.91     53.52 o 
  -5   2  11      195.87      169.39     26.81 o 
  -4   2  11     3603.38     3607.16    131.34 o 
  -3   2  11      177.86       63.33     95.80 o 
  -2   2  11       68.89       65.11     11.75 o 
  -1   2  11     1318.58     1372.12     44.81 o 
   0   2  11     2038.93     1844.62     53.80 o 
   1   2  11     1264.24     1364.68     59.96 o 
   2   2  11       82.61       62.47     11.56 o 
   3   2  11      227.45      245.10     30.31 o 
   4   2  11     3488.41     3416.76    116.47 o 
   5   2  11      160.66      148.70     45.23 o 
   6   2  11      721.67      731.21     79.20 o 
   7   2  11      332.20      421.97     59.22 o 
   8   2  11      625.08      745.08    128.74 o 
  -8   3  11      999.39     1098.80    139.64 o 
  -7   3  11      496.82      559.99     53.05 o 
  -6   3  11     1291.27     1461.60     80.68 o 
  -5   3  11      993.06     1052.06    156.17 o 
  -4   3  11      454.63      362.86     48.67 o 
  -3   3  11     1272.54     1292.71     62.51 o 
  -2   3  11     3822.08     3631.15     65.81 o 
  -1   3  11     2355.47     2588.92     75.21 o 
   0   3  11      234.52      194.73     51.90 o 
   1   3  11     2155.41     2140.60     67.44 o 
   2   3  11     3584.48     3386.95     78.29 o 
   3   3  11     1413.57     1335.18     66.37 o 
   4   3  11      534.37      539.91     47.25 o 
   5   3  11      955.43      914.74     99.63 o 
   6   3  11     1242.91     1111.13     87.38 o 
   7   3  11      525.34      520.89     66.32 o 
   8   3  11      975.55      953.75     92.77 o 
  -8   4  11      120.34      151.95     60.58 o 
  -7   4  11       19.63        5.55     17.47 o 
  -6   4  11      348.57      365.65     54.49 o 
  -5   4  11      247.04      214.98     35.07 o 
  -4   4  11      318.45      323.24     54.47 o 
  -3   4  11      303.87      300.71     32.08 o 
  -2   4  11      284.71      319.04     21.16 o 
  -1   4  11      251.62      246.55     16.71 o 
   0   4  11       91.40       74.76     22.44 o 
   1   4  11      330.77      298.66     19.45 o 
   2   4  11      336.55      326.54     24.83 o 
   3   4  11      251.16      233.85     28.26 o 
   4   4  11      236.53      194.63     29.28 o 
   5   4  11      281.83      218.87     54.99 o 
   6   4  11      401.00      461.17     58.23 o 
   7   4  11       18.32       51.81     23.91 o 
   8   4  11       64.55       25.18     23.90 o 
  -7   5  11      112.98      115.83     42.38 o 
  -6   5  11      738.95      853.89     68.17 o 
  -5   5  11     1103.91     1043.61     70.17 o 
  -4   5  11      912.23      727.64     80.42 o 
  -3   5  11      969.32     1005.81     27.27 o 
  -2   5  11     1272.22     1277.46     57.19 o 
  -1   5  11     1213.88     1125.63     58.24 o 
   0   5  11     1110.30     1254.62    101.77 o 
   1   5  11     1321.38     1282.48     70.22 o 
   2   5  11     1366.05     1405.54    111.19 o 
   3   5  11      887.61      812.84     89.36 o 
   4   5  11     1057.03      862.98     97.63 o 
   5   5  11     1019.08      993.65    107.86 o 
   6   5  11      700.23      813.55    104.43 o 
   7   5  11       68.92       94.99     38.13 o 
  -7   6  11      486.32      438.26     74.12 o 
  -6   6  11      223.38      193.57     50.58 o 
  -5   6  11      141.33      123.65     40.68 o 
  -4   6  11     2250.16     2358.79    152.87 o 
  -3   6  11      759.76      756.47     31.70 o 
  -2   6  11      523.47      523.33     41.05 o 
  -1   6  11       18.55        2.66     19.16 o 
   0   6  11      911.79     1019.66     99.21 o 
   1   6  11       18.90      -23.10     35.33 o 
   2   6  11      521.56      602.68     79.81 o 
   3   6  11      635.29      512.13     76.43 o 
   4   6  11     2349.44     2638.45    172.48 o 
   5   6  11      112.78       62.51     37.07 o 
   6   6  11      258.85      335.98     69.14 o 
   7   6  11      491.69      528.42     68.17 o 
  -7   7  11       56.32       55.39     34.92 o 
  -6   7  11      323.07      339.21     68.57 o 
  -5   7  11      474.65      438.66     75.75 o 
  -4   7  11        4.64       19.89     30.91 o 
  -3   7  11      351.80      351.44     25.47 o 
  -2   7  11      418.19      359.07     67.37 o 
  -1   7  11       11.40       38.34     38.61 o 
   0   7  11       12.07       -8.58     31.26 o 
   1   7  11        2.06       -7.94     33.99 o 
   2   7  11      402.41      316.25     64.12 o 
   3   7  11      309.90      259.77     60.74 o 
   4   7  11        0.90      -26.24     31.97 o 
   5   7  11      466.90      438.55     79.83 o 
   6   7  11      299.04      273.33     65.65 o 
   7   7  11       51.55       19.12     23.39 o 
  -6   8  11       83.57       14.40     29.86 o 
  -5   8  11       46.20       46.64     38.80 o 
  -4   8  11      466.56      367.76     74.91 o 
  -3   8  11      861.68      888.38     64.61 o 
  -2   8  11       11.79       49.79     42.40 o 
  -1   8  11      870.46      932.85    107.95 o 
   0   8  11      808.13      833.89    101.35 o 
   1   8  11      722.71      713.85     95.06 o 
   2   8  11       44.30       35.41     38.31 o 
   3   8  11      812.25      969.45    112.39 o 
   4   8  11      418.67      425.01     78.35 o 
   5   8  11       64.95       59.75     38.34 o 
   6   8  11       84.65       95.49     52.10 o 
  -5   9  11      282.64      385.83     80.37 o 
  -4   9  11      252.22      312.74     75.86 o 
  -3   9  11      463.24      405.97     79.97 o 
  -2   9  11       34.82       43.75     20.80 o 
  -1   9  11      367.83      446.88     82.03 o 
   0   9  11        3.80       68.64     44.84 o 
   1   9  11      388.68      562.12     92.40 o 
   2   9  11       56.18        9.79     37.11 o 
   3   9  11      456.08      411.68     81.74 o 
   4   9  11      212.40      255.21     63.00 o 
   5   9  11      244.71      207.42     62.27 o 
  -4  10  11      857.62      903.47    125.34 o 
  -3  10  11       74.07      153.40     58.73 o 
  -2  10  11       63.61       44.87     23.60 o 
  -1  10  11      418.34      419.11     86.42 o 
   0  10  11     1438.21     1801.86    165.18 o 
   1  10  11      348.09      436.84     85.17 o 
   2  10  11       36.17       74.13     42.13 o 
   3  10  11      102.37       27.43     40.90 o 
   4  10  11      769.78      660.12    104.13 o 
  -3  11  11      242.20      271.44     75.74 o 
  -2  11  11     3209.98     3655.15    247.67 o 
  -1  11  11      165.93      112.01     32.56 o 
   0  11  11       13.58       10.79     31.78 o 
   1  11  11      183.13      304.64     75.87 o 
   2  11  11     3184.66     3147.24    227.96 o 
   3  11  11      298.94      220.79     64.11 o 
   0   0  12     2683.18     2709.99     92.56 o 
   1   0  12     2439.06     2391.54     68.05 o 
   2   0  12      162.16      180.55     17.42 o 
   3   0  12     2301.25     2327.82     71.06 o 
   4   0  12     1228.45     1257.95     80.83 o 
   5   0  12     4770.98     4768.95     82.78 o 
   6   0  12     1373.16     1571.81    150.31 o 
   7   0  12      439.28      482.80     96.45 o 
   8   0  12      394.26      387.97     94.64 o 
  -8   1  12      604.28      589.49    113.65 o 
  -7   1  12     3254.34     3529.78    241.17 o 
  -6   1  12      465.74      427.73     60.57 o 
  -5   1  12     1865.03     1909.33     79.51 o 
  -4   1  12     1361.48     1344.22     53.36 o 
  -3   1  12     4527.79     4423.14    107.71 o 
  -2   1  12      351.59      366.86     23.01 o 
  -1   1  12     1859.81     1825.85     52.88 o 
   0   1  12     1983.04     1914.97    103.93 o 
   1   1  12     1949.13     1997.05     55.31 o 
   2   1  12      334.57      391.99     34.18 o 
   3   1  12     4360.46     4144.34     72.33 o 
   4   1  12     1398.22     1437.50     78.72 o 
   5   1  12     1913.24     1933.21    105.08 o 
   6   1  12      476.07      421.44     55.63 o 
   7   1  12     3168.58     3237.68    236.08 o 
   8   1  12      589.44      821.80    129.67 o 
  -8   2  12      984.16      843.12    131.55 o 
  -7   2  12      164.00      115.50     48.42 o 
  -6   2  12      663.54      764.51     53.50 o 
  -5   2  12     2476.80     2457.44     91.91 o 
  -4   2  12      708.36      786.51     63.53 o 
  -3   2  12     1834.09      861.93    941.65 o 
  -2   2  12     1339.15     1418.57     49.18 o 
  -1   2  12      943.04      921.58     38.72 o 
   0   2  12        9.25        1.74      9.45 o 
   1   2  12      997.01      485.59    217.25 o 
   2   2  12     1299.33     1313.59     42.85 o 
   3   2  12     1735.70     1640.35     75.48 o 
   4   2  12      674.95      697.86     54.67 o 
   5   2  12     2651.28     2489.01    164.95 o 
   6   2  12      584.17      519.28     61.24 o 
   7   2  12      159.94      147.38     39.39 o 
   8   2  12     1079.42     1085.04    151.89 o 
  -8   3  12      319.41      316.61     81.29 o 
  -7   3  12      747.93      714.16    109.10 o 
  -6   3  12     1132.17     1139.21     71.37 o 
  -5   3  12      446.71      386.71     42.13 o 
  -4   3  12     1451.82     1573.66     98.97 o 
  -3   3  12       46.00       30.20     14.31 o 
  -2   3  12      838.10      887.02     34.40 o 
  -1   3  12     1268.55     1305.37     56.22 o 
   0   3  12     2922.34     2847.24     88.86 o 
   1   3  12     1172.60     1195.06     91.87 o 
   2   3  12      744.60      758.22     64.27 o 
   3   3  12       74.41       58.10     18.12 o 
   4   3  12     1511.44     1501.11     79.24 o 
   5   3  12      410.99      363.07     66.22 o 
   6   3  12     1057.74     1022.41     85.54 o 
   7   3  12      799.91      763.09    122.27 o 
   8   3  12      312.48      304.56     55.72 o 
  -8   4  12      566.70      635.29    108.54 o 
  -7   4  12       79.04       65.58     21.80 o 
  -6   4  12     1874.89     1836.43     95.76 o 
  -5   4  12      134.20      117.19     26.48 o 
  -4   4  12       30.70       13.99     20.42 o 
  -3   4  12      458.49      458.11     40.10 o 
  -2   4  12     6176.50     6158.08     91.63 o 
  -1   4  12      526.80      550.55     35.65 o 
   0   4  12       42.39       20.75     25.71 o 
   1   4  12      546.96      530.55     41.71 o 
   2   4  12     6463.40     6215.69    121.09 o 
   3   4  12      438.39      427.72     38.70 o 
   4   4  12       63.79       46.49     18.19 o 
   5   4  12      153.98      118.69     41.56 o 
   6   4  12     1887.76     1839.16    154.04 o 
   7   4  12       80.18       82.57     33.21 o 
   8   4  12      576.31      587.28     75.67 o 
  -7   5  12       27.27       46.38     25.85 o 
  -6   5  12      677.56      595.68    100.73 o 
  -5   5  12       46.92       52.66     20.30 o 
  -4   5  12     2496.79     2583.82    150.73 o 
  -3   5  12       25.25       30.54      6.36 o 
  -2   5  12     1393.31     1610.56    131.67 o 
  -1   5  12     1028.23     1003.35     94.94 o 
   0   5  12     1510.52     1503.39    113.09 o 
   1   5  12     1029.37     1135.30    101.33 o 
   2   5  12     1513.64     1578.24    122.75 o 
   3   5  12       20.34        3.90     23.76 o 
   4   5  12     2527.55     2538.39    167.06 o 
   5   5  12       53.37       19.69     29.72 o 
   6   5  12      884.02      863.82    108.68 o 
   7   5  12       18.43       24.44     65.44 o 
  -7   6  12      408.28      356.44     69.18 o 
  -6   6  12      175.24      176.10     50.11 o 
  -5   6  12      963.11     1022.33    104.60 o 
  -4   6  12      268.74      204.67     50.69 o 
  -3   6  12      778.29      824.75     44.13 o 
  -2   6  12        6.14       11.63     14.02 o 
  -1   6  12     2267.86     2409.59    150.40 o 
   0   6  12      592.90      542.85     48.43 o 
   1   6  12     1995.30     2102.50    143.26 o 
   2   6  12       43.61       53.12     36.37 o 
   3   6  12      831.07      719.53     90.18 o 
   4   6  12      331.16      257.13     60.47 o 
   5   6  12      818.81      790.88    102.96 o 
   6   6  12      137.08      147.88     52.68 o 
   7   6  12      405.52      415.94     60.88 o 
  -6   7  12       32.85       -2.30     31.36 o 
  -5   7  12      110.22      142.53     52.20 o 
  -4   7  12        6.33       20.98     27.42 o 
  -3   7  12     1346.22     1456.79     65.58 o 
  -2   7  12      700.45      402.20    351.91 o 
  -1   7  12      655.81      684.33     54.88 o 
   0   7  12        5.27       64.47     41.96 o 
   1   7  12      580.46      611.62     86.98 o 
   2   7  12      704.93      763.04     93.39 o 
   3   7  12     1249.89     1325.76    125.90 o 
   4   7  12       16.57        3.63     22.09 o 
   5   7  12       98.85      113.08     50.02 o 
   6   7  12       24.53       69.47     39.29 o 
  -6   8  12       84.37       20.60     35.08 o 
  -5   8  12      410.29      516.37     86.59 o 
  -4   8  12     1372.35     1435.05    137.41 o 
  -3   8  12      107.20      126.55     23.31 o 
  -2   8  12      107.42       82.10     44.97 o 
  -1   8  12      815.03      809.70    104.27 o 
   0   8  12      263.34      199.20     58.73 o 
   1   8  12     1073.63      886.44    106.69 o 
   2   8  12       87.31       93.47     48.99 o 
   3   8  12       97.13      100.16     43.36 o 
   4   8  12     1390.67     1336.27    137.78 o 
   5   8  12      401.88      438.21     84.46 o 
   6   8  12       86.03       73.39     41.02 o 
  -5   9  12      610.52      600.65     98.67 o 
  -4   9  12      581.06      575.27     93.74 o 
  -3   9  12      426.36      509.96     89.62 o 
  -2   9  12      414.76      415.29     63.86 o 
  -1   9  12      524.22      563.98     94.59 o 
   0   9  12     1147.72      996.28    119.21 o 
   1   9  12      486.92      501.86     89.56 o 
   2   9  12      421.14      246.87     67.20 o 
   3   9  12      387.06      488.17     88.14 o 
   4   9  12      563.98      628.20    100.37 o 
   5   9  12      653.39      826.54    117.52 o 
  -4  10  12      471.23      423.52     88.09 o 
  -3  10  12      561.38      759.51    111.93 o 
  -2  10  12     1072.61     1168.69     82.86 o 
  -1  10  12      446.74      500.47     90.11 o 
   0  10  12       69.51      111.57     54.47 o 
   1  10  12      436.42      449.80     86.85 o 
   2  10  12      975.68      972.21    126.16 o 
   3  10  12      551.19      453.03     88.23 o 
   4  10  12      535.97      655.29    104.34 o 
  -2  11  12      174.43      110.16     54.82 o 
  -1  11  12      318.93      297.93     59.87 o 
   0  11  12      406.51      445.81     94.74 o 
   1  11  12      291.88      207.15     66.32 o 
   2  11  12      147.23      135.02     60.36 o 
   1   0  13     1231.91     1340.07     47.09 o 
   2   0  13     3104.12     3237.24     87.08 o 
   3   0  13     1003.72     1024.78     49.54 o 
   4   0  13       10.32       15.04      9.72 o 
   5   0  13       54.13       47.13     10.37 o 
   6   0  13     1789.85     1708.47    160.63 o 
   7   0  13     2881.62     2887.48    224.05 o 
   8   0  13       94.97       42.92     48.68 o 
  -8   1  13      711.25      858.61    134.58 o 
  -7   1  13       25.87      114.93     53.51 o 
  -6   1  13     1458.10     1548.56     65.33 o 
  -5   1  13     4506.23     4493.07    111.75 o 
  -4   1  13     1189.43     1154.36     50.68 o 
  -3   1  13     3260.10     3340.74     96.55 o 
  -2   1  13     1644.04     1543.71     57.64 o 
  -1   1  13     1652.54     1564.30     51.24 o 
   0   1  13      851.97      883.09     40.16 o 
   1   1  13     1721.96     1632.03     52.57 o 
   2   1  13     1632.88     1594.61     62.54 o 
   3   1  13     3329.38     3416.67     70.28 o 
   4   1  13     1111.97      968.96     99.16 o 
   5   1  13     4387.57     4226.57    217.64 o 
   6   1  13     1498.26     1628.52    107.36 o 
   7   1  13       24.00        1.09     31.12 o 
   8   1  13      720.12      745.19    125.09 o 
  -8   2  13      454.95      456.07     97.51 o 
  -7   2  13     1877.41     1952.58    179.69 o 
  -6   2  13      163.87      171.41     28.70 o 
  -5   2  13     2167.02     2391.09    124.20 o 
  -4   2  13     1559.09     1650.45     74.01 o 
  -3   2  13     3416.96     3302.37     62.44 o 
  -2   2  13     1313.98     1330.30     45.51 o 
  -1   2  13     3389.25     3530.71     69.00 o 
   0   2  13     1772.60     1667.89     55.43 o 
   1   2  13     3446.25     3496.84     95.94 o 
   2   2  13     1225.26     1284.37     69.48 o 
   3   2  13     3229.55     3239.69    107.89 o 
   4   2  13     1598.01     1532.19     99.17 o 
   5   2  13     2161.33     1875.32    147.00 o 
   6   2  13      158.05      143.44     42.89 o 
   7   2  13     1847.88     1805.45    134.73 o 
   8   2  13      393.63      212.89     73.97 o 
  -8   3  13      608.01      814.14    129.54 o 
  -7   3  13      449.41      243.97     67.83 o 
  -6   3  13      755.03      734.91     58.57 o 
  -5   3  13      100.93      102.54     34.01 o 
  -4   3  13      976.05     1012.48     81.36 o 
  -3   3  13     1039.97      445.40    594.54 o 
  -2   3  13     4528.71     4705.64     83.54 o 
  -1   3  13      908.45      891.48     41.44 o 
   0   3  13      524.81      595.68     45.91 o 
   1   3  13      812.84      742.40     76.88 o 
   2   3  13     4614.62     4530.11    112.40 o 
   3   3  13     1068.70     1041.59     61.05 o 
   4   3  13     1155.56     1051.67     67.72 o 
   5   3  13       98.56       93.65     40.48 o 
   6   3  13      818.09      801.49     76.98 o 
   7   3  13      472.87      461.26     90.84 o 
   8   3  13      697.74      784.07     87.80 o 
  -7   4  13      183.12      228.93     61.75 o 
  -6   4  13      587.38      582.25     55.48 o 
  -5   4  13       70.88       80.96     24.13 o 
  -4   4  13     2872.98     3102.74    153.51 o 
  -3   4  13       46.17       59.08     18.07 o 
  -2   4  13      146.24      147.99     16.25 o 
  -1   4  13      600.51      578.59     29.93 o 
   0   4  13    12286.09    12857.49    312.96 o 
   1   4  13      666.05      669.49     29.96 o 
   2   4  13      191.99      205.76     24.52 o 
   3   4  13       58.41       58.04     20.55 o 
   4   4  13     3086.57     2972.64    111.74 o 
   5   4  13       59.88       45.52     34.12 o 
   6   4  13      703.03      717.32    100.64 o 
   7   4  13      162.54      125.01     36.50 o 
  -7   5  13      287.92      303.24     44.47 o 
  -6   5  13      821.20      899.52    127.85 o 
  -5   5  13       58.10       55.91     22.86 o 
  -4   5  13      493.23      443.82     66.83 o 
  -3   5  13      110.39      102.87      9.44 o 
  -2   5  13     1149.50     1216.24     41.51 o 
  -1   5  13       62.14        4.38     65.78 o 
   0   5  13     2841.95     2838.01    158.32 o 
   1   5  13      111.55       95.34     38.78 o 
   2   5  13     1331.92     1298.26    113.98 o 
   3   5  13       92.73      122.07     44.31 o 
   4   5  13      426.47      252.79     61.33 o 
   5   5  13       32.35        2.64     32.98 o 
   6   5  13      861.47      905.68    114.99 o 
   7   5  13      256.12      275.18     52.70 o 
  -7   6  13      669.61      822.11     96.37 o 
  -6   6  13      111.26       83.20     38.23 o 
  -5   6  13      725.30      746.19     90.60 o 
  -4   6  13       24.86       44.59     36.31 o 
  -3   6  13     2387.13     2443.20     80.13 o 
  -2   6  13      910.29      893.86     54.27 o 
  -1   6  13      125.15      125.46     42.82 o 
   0   6  13       79.47       74.07     21.90 o 
   1   6  13       75.56       72.20     37.76 o 
   2   6  13      852.71      967.89    103.41 o 
   3   6  13     2300.54     2357.13    163.68 o 
   4   6  13       43.50       38.72     32.96 o 
   5   6  13      676.76      621.90     96.34 o 
   6   6  13       79.63       54.84     32.97 o 
   7   6  13      650.23      814.42    164.42 o 
  -6   7  13      275.48      181.81     53.14 o 
  -5   7  13     3057.99     3044.60    189.77 o 
  -4   7  13       94.50       71.05     39.29 o 
  -3   7  13      307.45      356.50     33.81 o 
  -2   7  13      525.10      533.26     56.62 o 
  -1   7  13     1677.10     1866.12    100.59 o 
   0   7  13      352.05      460.63     75.41 o 
   1   7  13     1506.66     1359.79    125.70 o 
   2   7  13      577.64      522.16     81.50 o 
   3   7  13      340.35      263.16     62.31 o 
   4   7  13       69.62       61.88     37.97 o 
   5   7  13     2951.71     2964.24    208.39 o 
   6   7  13      227.85      226.38     63.35 o 
  -6   8  13      181.50      211.17     55.24 o 
  -5   8  13      151.04      176.69     56.03 o 
  -4   8  13      315.19      438.75     80.45 o 
  -3   8  13      522.77      528.02     87.42 o 
  -2   8  13      904.21      912.40    109.81 o 
  -1   8  13      372.89      271.71     62.27 o 
   0   8  13      163.11      127.95     52.19 o 
   1   8  13      344.97      297.54     67.02 o 
   2   8  13      896.00      841.85    108.18 o 
   3   8  13      607.21      648.27     99.46 o 
   4   8  13      274.46      297.45     69.92 o 
   5   8  13      185.90      190.56     63.82 o 
   6   8  13      188.39      208.58     68.57 o 
  -5   9  13      624.61      547.99     96.60 o 
  -4   9  13       49.85       87.94     46.58 o 
  -3   9  13      144.79      152.53     54.92 o 
  -2   9  13     1675.32     2026.70    169.50 o 
  -1   9  13      569.69      540.19     91.95 o 
   0   9  13      824.01      775.54    107.02 o 
   1   9  13      709.56      768.92    109.83 o 
   2   9  13     1676.23     1884.69    165.56 o 
   3   9  13      104.61       71.56     42.92 o 
   4   9  13       52.09      -15.85     35.60 o 
   5   9  13      841.23      648.47    106.31 o 
  -4  10  13      532.59      524.04     95.22 o 
  -3  10  13      493.85      508.72     95.14 o 
  -2  10  13      121.54      178.91     62.80 o 
  -1  10  13      525.18      357.19     79.23 o 
   0  10  13     1750.56     2567.25    201.78 o 
   1  10  13      530.33      459.99     88.79 o 
   2  10  13       96.54       66.01     44.68 o 
   3  10  13      444.01      468.78     90.75 o 
   4  10  13      500.59      505.00     97.95 o 
  -2  11  13      582.79      620.63    108.00 o 
  -1  11  13      714.83      843.01    127.65 o 
   0  11  13        0.67       53.65     46.41 o 
   1  11  13      697.61      681.21    110.54 o 
   2  11  13      562.28      491.03     95.90 o 
   0   0  14     2910.36     1983.74    920.67 o 
   1   0  14     1340.88     1206.75     46.98 o 
   2   0  14      427.12      399.91     26.40 o 
   3   0  14     2559.81     2518.25     80.78 o 
   4   0  14     2213.45     2088.09     68.67 o 
   5   0  14     2866.84     2839.28     80.14 o 
   6   0  14      979.69      852.17    115.74 o 
   7   0  14        8.89      -35.60     41.05 o 
   8   0  14      587.47      605.29    116.72 o 
  -8   1  14      474.94      508.03    105.04 o 
  -7   1  14       34.08      113.49     58.41 o 
  -6   1  14     1104.81     1144.00    131.59 o 
  -5   1  14      435.12      395.37     35.77 o 
  -4   1  14     1225.80     1287.07     70.61 o 
  -3   1  14     1138.06     1077.29     62.77 o 
  -2   1  14     1291.63     1238.96     60.24 o 
  -1   1  14      923.76      866.92     35.44 o 
   0   1  14      466.60      461.21     38.79 o 
   1   1  14      818.96      734.60     46.58 o 
   2   1  14     1170.62     1151.55     44.02 o 
   3   1  14     1300.70     1235.03     61.83 o 
   4   1  14     1066.11     1068.52     67.01 o 
   5   1  14      393.99      443.35     76.25 o 
   6   1  14      985.54      999.50     86.48 o 
   7   1  14       31.42       34.97     42.38 o 
   8   1  14      515.07      428.05     99.87 o 
  -8   2  14      462.18      345.26     88.76 o 
  -7   2  14      180.75      251.54     68.40 o 
  -6   2  14     1083.95     1159.16     65.98 o 
  -5   2  14      141.28      127.31     28.86 o 
  -4   2  14      827.97      844.32     63.00 o 
  -3   2  14     2407.76     2423.81     58.42 o 
  -2   2  14     1436.35     1357.79     48.28 o 
  -1   2  14      733.80      720.65     33.86 o 
   0   2  14      266.88      260.23     30.76 o 
   1   2  14      691.06      699.03     46.23 o 
   2   2  14     1541.76     1490.59    111.99 o 
   3   2  14     2276.17     2251.10     92.80 o 
   4   2  14      699.73      646.15     55.79 o 
   5   2  14       95.35       62.22     33.76 o 
   6   2  14     1173.35     1209.46     94.91 o 
   7   2  14      212.39      203.14     45.94 o 
   8   2  14      376.84      516.85    107.00 o 
  -7   3  14     1061.64     1197.55    140.62 o 
  -6   3  14       62.78       77.75     22.39 o 
  -5   3  14      422.69      416.83     57.85 o 
  -4   3  14     1005.36      983.20     61.87 o 
  -3   3  14     1080.57     1038.39     34.66 o 
  -2   3  14      508.46      506.74     34.35 o 
  -1   3  14     4359.53     4419.80    110.14 o 
   0   3  14     7845.39     8099.19    207.11 o 
   1   3  14     4110.39     4336.33     99.46 o 
   2   3  14      462.91      418.55     36.94 o 
   3   3  14     1031.04      960.48     60.66 o 
   4   3  14     1097.20     1035.82    103.53 o 
   5   3  14      408.58      342.05     67.77 o 
   6   3  14       57.82       73.71     41.56 o 
   7   3  14     1064.85     1114.90     98.90 o 
  -7   4  14       87.36       89.29     47.72 o 
  -6   4  14       59.60       72.47     24.24 o 
  -5   4  14      106.79       82.94     25.05 o 
  -4   4  14      241.62      286.62     50.46 o 
  -3   4  14      167.26      160.86     13.73 o 
  -2   4  14       21.83       25.16      9.62 o 
  -1   4  14      511.04      536.63     28.25 o 
   0   4  14      529.95      631.99     76.62 o 
   1   4  14      577.58      585.90     52.34 o 
   2   4  14       66.42       66.21     16.28 o 
   3   4  14      212.85      190.83     27.41 o 
   4   4  14      209.18      215.59     32.75 o 
   5   4  14      124.15      228.05     57.70 o 
   6   4  14      133.47       80.82     41.57 o 
   7   4  14       62.30      122.74     38.94 o 
  -7   5  14      372.09      507.07     88.64 o 
  -6   5  14      384.23      450.12     52.57 o 
  -5   5  14      616.93      628.10     56.40 o 
  -4   5  14      252.12      279.54     56.11 o 
  -3   5  14      573.31      572.99     27.28 o 
  -2   5  14     2644.03     2771.09    114.99 o 
  -1   5  14      864.89      222.33    403.55 o 
   0   5  14       56.79       23.58     28.48 o 
   1   5  14      958.59      982.88    100.25 o 
   2   5  14     2774.02     2595.07    162.56 o 
   3   5  14      509.51      531.32     81.23 o 
   4   5  14      362.11      360.04     72.61 o 
   5   5  14      577.00      479.20     83.45 o 
   6   5  14      329.68      328.18     73.13 o 
   7   5  14      364.49      302.01     55.72 o 
  -6   6  14      673.44      606.30     85.88 o 
  -5   6  14      867.91      701.67     90.50 o 
  -4   6  14      488.47      589.61     81.60 o 
  -3   6  14      723.42      758.26     41.86 o 
  -2   6  14      543.33      502.76     50.82 o 
  -1   6  14        3.95       -8.01     30.72 o 
   0   6  14       59.91       60.90     36.63 o 
   1   6  14       36.01       -7.86     31.26 o 
   2   6  14      614.70      643.17     87.31 o 
   3   6  14      625.05      675.06     92.38 o 
   4   6  14      589.09      466.81     81.68 o 
   5   6  14      857.98      865.31    112.51 o 
   6   6  14      648.21      635.30    100.58 o 
  -6   7  14       18.92       44.80     32.48 o 
  -5   7  14       56.14       36.00     41.40 o 
  -4   7  14      173.02      111.02     42.44 o 
  -3   7  14      154.92      169.15     33.60 o 
  -2   7  14      121.50       74.10     38.87 o 
  -1   7  14      237.68      252.52     35.60 o 
   0   7  14       25.10       49.98     41.53 o 
   1   7  14      291.95      303.91     66.58 o 
   2   7  14       50.26       58.80     43.94 o 
   3   7  14      153.43      140.95     48.05 o 
   4   7  14      223.14      246.85     65.57 o 
   5   7  14       48.66       95.51     42.10 o 
   6   7  14       46.99      166.40     56.50 o 
  -5   8  14      673.10      762.51    105.70 o 
  -4   8  14      232.48      229.92     64.67 o 
  -3   8  14     1377.20     1311.74    132.36 o 
  -2   8  14      381.88      425.99     80.83 o 
  -1   8  14     1309.20     1694.04    148.33 o 
   0   8  14      950.03     1014.28    116.69 o 
   1   8  14     1332.73     1269.70    132.23 o 
   2   8  14      406.41      405.64     78.04 o 
   3   8  14     1391.67     1331.03    138.35 o 
   4   8  14      241.24      186.45     63.07 o 
   5   8  14      719.19      626.55    104.74 o 
  -4   9  14       55.88       16.12     36.82 o 
  -3   9  14      461.23      483.42     89.49 o 
  -2   9  14      358.12      448.47     84.22 o 
  -1   9  14      167.17      179.81     60.26 o 
   0   9  14      173.26      177.62     62.59 o 
   1   9  14      170.27      123.03     47.96 o 
   2   9  14      345.12      263.97     70.00 o 
   3   9  14      542.63      698.60    107.66 o 
   4   9  14       22.63       15.58     42.45 o 
  -3  10  14      425.23      377.70     84.21 o 
  -2  10  14      630.75      741.52    112.50 o 
  -1  10  14      277.57      237.65     70.82 o 
   0  10  14        5.02        4.00     21.41 o 
   1  10  14      199.76      166.61     60.35 o 
   2  10  14      593.05      707.90    110.33 o 
   3  10  14      565.23      661.05    112.05 o 
  -1  11  14      511.80      358.25     88.90 o 
   0  11  14     2418.16     2930.04    227.59 o 
   1  11  14      502.11      435.46     93.15 o 
   1   0  15     1811.26     1801.73     62.01 o 
   2   0  15      400.28      362.10     26.65 o 
   3   0  15     2779.77     2648.98     90.22 o 
   4   0  15     2564.31     2546.16     78.97 o 
   5   0  15        7.83       11.72      7.42 o 
   6   0  15       76.58       72.62     44.49 o 
   7   0  15     1778.81     1842.45    184.42 o 
   8   0  15      486.61      642.85    119.44 o 
  -8   1  15      176.50      199.00     68.99 o 
  -7   1  15     1271.14     1486.05    163.49 o 
  -6   1  15      966.76      809.86    110.32 o 
  -5   1  15     2402.37     2476.88     85.16 o 
  -4   1  15     3604.67     3550.50    112.50 o 
  -3   1  15     1458.15     1437.04     47.62 o 
  -2   1  15      649.21      627.79     34.51 o 
  -1   1  15     1515.68     1496.34     48.12 o 
   0   1  15     3916.67     3905.06    129.24 o 
   1   1  15     1514.02     1537.44     68.87 o 
   2   1  15      558.47      618.54     43.16 o 
   3   1  15     1488.99     1483.60     59.70 o 
   4   1  15     3561.68     3459.60     69.74 o 
   5   1  15     2500.25     2479.96    176.24 o 
   6   1  15      900.00      815.76     79.74 o 
   7   1  15     1278.07     1359.25    160.70 o 
   8   1  15      155.64      165.92     65.43 o 
  -7   2  15      454.63      499.52     96.24 o 
  -6   2  15      464.79      449.37     86.33 o 
  -5   2  15      132.22      173.22     28.37 o 
  -4   2  15      274.00      289.95     33.60 o 
  -3   2  15     1271.85     1285.09     46.15 o 
  -2   2  15     7488.96     7390.45    184.57 o 
  -1   2  15     1417.21     1395.01     62.72 o 
   0   2  15      656.71      608.54     38.09 o 
   1   2  15     1495.38     1430.24     73.54 o 
   2   2  15     7328.85     7577.95    256.53 o 
   3   2  15     1427.77     1372.64     74.78 o 
   4   2  15      275.84      288.51     60.45 o 
   5   2  15      186.96      194.26     55.85 o 
   6   2  15      549.18      554.67    101.46 o 
   7   2  15      432.29      383.74     60.18 o 
  -7   3  15      113.78      140.26     60.97 o 
  -6   3  15      119.04      150.59     28.57 o 
  -5   3  15      726.64      787.57     58.88 o 
  -4   3  15      649.34      705.90     53.90 o 
  -3   3  15      908.66      861.02     64.76 o 
  -2   3  15     2441.03     2473.21     77.05 o 
  -1   3  15     2437.53     2473.90     85.60 o 
   0   3  15       58.06       66.17     28.95 o 
   1   3  15     2479.00     2648.38    100.32 o 
   2   3  15     2529.80     2523.51     87.32 o 
   3   3  15     1028.00     1019.68     63.75 o 
   4   3  15      567.88      593.22     53.88 o 
   5   3  15      771.54      654.49     93.61 o 
   6   3  15      126.00      155.75     55.65 o 
   7   3  15      181.53      150.38     65.51 o 
  -7   4  15       61.68      119.56     49.16 o 
  -6   4  15      335.91      363.45     44.09 o 
  -5   4  15     1918.55     2080.78     98.47 o 
  -4   4  15      391.02      362.67     57.07 o 
  -3   4  15      787.77      792.37     33.97 o 
  -2   4  15     1267.50     1329.67     47.64 o 
  -1   4  15     5789.48     6067.17    116.04 o 
   0   4  15     6787.53     6584.34    236.97 o 
   1   4  15     5928.56     5784.11    123.12 o 
   2   4  15     1209.43     1173.62     58.02 o 
   3   4  15      920.22      837.15     56.23 o 
   4   4  15      320.51      265.08     36.68 o 
   5   4  15     1936.63     1777.67    155.18 o 
   6   4  15      262.91      423.42     83.78 o 
   7   4  15       68.75       74.23     31.88 o 
  -7   5  15      859.84      848.64    116.92 o 
  -6   5  15      550.87      636.32     60.28 o 
  -5   5  15      183.41      193.15     34.39 o 
  -4   5  15      128.65      158.37     44.09 o 
  -3   5  15     2458.17     2498.98     73.79 o 
  -2   5  15     3000.62     3051.17     71.18 o 
  -1   5  15       25.19       23.85     30.72 o 
   0   5  15       22.77        2.94     19.42 o 
   1   5  15       12.62      -11.87     27.60 o 
   2   5  15     2824.16     2595.58    166.78 o 
   3   5  15     2523.12     2485.34    169.68 o 
   4   5  15      154.82      207.67     59.05 o 
   5   5  15      137.11      135.94     48.96 o 
   6   5  15      555.79      642.45    100.48 o 
   7   5  15      787.35      941.23    112.93 o 
  -6   6  15      673.67      923.94    102.45 o 
  -5   6  15      136.09       90.91     37.30 o 
  -4   6  15      789.35      836.16     97.19 o 
  -3   6  15      731.13      673.12     88.06 o 
  -2   6  15     1217.99      601.28    479.35 o 
  -1   6  15       67.59       13.07     27.74 o 
   0   6  15     2642.73     2858.91    176.07 o 
   1   6  15       31.17       48.22     35.91 o 
   2   6  15     1262.42     1271.92    124.66 o 
   3   6  15      609.06      658.98     93.89 o 
   4   6  15      766.28      800.12    107.52 o 
   5   6  15      135.07       93.89     48.83 o 
   6   6  15      691.76      574.57     96.91 o 
  -6   7  15      522.90      448.62     79.08 o 
  -5   7  15      623.72      502.64     84.00 o 
  -4   7  15     2392.02     2571.10    176.88 o 
  -3   7  15      288.08      385.02     72.39 o 
  -2   7  15      270.97      309.89     66.65 o 
  -1   7  15     1149.21     1041.56    112.85 o 
   0   7  15     2875.00     3365.35    202.72 o 
   1   7  15     1313.03     1298.80    130.69 o 
   2   7  15      222.53      207.37     59.73 o 
   3   7  15      277.70      378.13     76.87 o 
   4   7  15     2356.90     2261.02    183.09 o 
   5   7  15      649.78      701.43    107.96 o 
   6   7  15      613.60      704.06    108.98 o 
  -5   8  15        6.29      -13.67     29.95 o 
  -4   8  15        8.33       19.14     32.75 o 
  -3   8  15      966.50      957.40    117.31 o 
  -2   8  15      688.74      662.59     98.61 o 
  -1   8  15      515.61      594.45     95.70 o 
   0   8  15       71.53       42.86     34.59 o 
   1   8  15      477.39      478.89     86.40 o 
   2   8  15      662.46      539.63     93.44 o 
   3   8  15     1086.50     1196.47    135.31 o 
   4   8  15       29.54       79.34     53.81 o 
   5   8  15        6.60      -48.36     48.36 o 
  -4   9  15      343.89      444.58     85.25 o 
  -3   9  15     1120.23     1104.12    132.73 o 
  -2   9  15      189.00      142.42     57.00 o 
  -1   9  15      999.99     1099.82    130.90 o 
   0   9  15      487.04      515.75     92.62 o 
   1   9  15      996.29     1155.79    134.99 o 
   2   9  15      194.35       60.63     44.34 o 
   3   9  15     1165.63     1211.76    142.45 o 
   4   9  15      322.94      358.03     84.97 o 
  -3  10  15       43.31      128.94     51.50 o 
  -2  10  15     1064.98     1162.12    140.87 o 
  -1  10  15      624.50      619.03    101.82 o 
   0  10  15      809.22      858.69    122.73 o 
   1  10  15      620.97      585.85    106.77 o 
   2  10  15     1030.60     1155.37    143.68 o 
   3  10  15       71.30       89.88     50.32 o 
   0   0  16     2578.89     2320.44    126.49 o 
   1   0  16        0.60       11.23     13.92 o 
   2   0  16      408.32      319.15     71.55 o 
   3   0  16        1.82       15.08      9.39 o 
   4   0  16     1053.91     1088.04     54.45 o 
   5   0  16      606.01      570.67     55.63 o 
   6   0  16     3793.58     3574.43    236.87 o 
   7   0  16       19.92       -3.67     30.98 o 
  -7   1  16      102.10       85.16     50.26 o 
  -6   1  16      224.03      223.42     65.62 o 
  -5   1  16      273.45      266.58     29.79 o 
  -4   1  16     2258.36     2205.82    101.40 o 
  -3   1  16      212.77      196.99     19.97 o 
  -2   1  16     2769.68     2695.18     72.14 o 
  -1   1  16     1217.27     1173.43     65.21 o 
   0   1  16      645.52      584.36     37.67 o 
   1   1  16     1202.06     1199.24     63.99 o 
   2   1  16     2762.46     2846.64     93.79 o 
   3   1  16      255.88      246.67     27.00 o 
   4   1  16     2260.80     2237.53     61.65 o 
   5   1  16      276.66      237.29     60.54 o 
   6   1  16      227.47      175.37     40.90 o 
   7   1  16       83.40      143.77     61.58 o 
  -7   2  16      131.80      168.50     61.29 o 
  -6   2  16      548.78      648.90     98.81 o 
  -5   2  16      912.04     1005.98     62.48 o 
  -4   2  16     1338.40     1392.77     72.32 o 
  -3   2  16     3252.81     3122.46    137.66 o 
  -2   2  16     1448.80     1406.78     52.95 o 
  -1   2  16     1265.57     1291.72     70.11 o 
   0   2  16     3661.88     3534.71    112.81 o 
   1   2  16     1376.00     1429.70     56.79 o 
   2   2  16     1357.02     1238.81     61.48 o 
   3   2  16     3292.89     2841.53    109.04 o 
   4   2  16     1346.99     1349.50    126.75 o 
   5   2  16      893.34      852.71    109.28 o 
   6   2  16      433.97      472.83     63.23 o 
   7   2  16      183.91      246.60     50.97 o 
  -7   3  16       73.65      -31.10     41.81 o 
  -6   3  16        5.15      -11.86     29.69 o 
  -5   3  16      550.07      646.91     54.50 o 
  -4   3  16     1078.55     1139.39     68.77 o 
  -3   3  16      653.02      637.24     33.23 o 
  -2   3  16     1475.13     1514.43     63.67 o 
  -1   3  16     6174.32     1871.53   2845.62 o 
   0   3  16     1305.48     1309.14    105.10 o 
   1   3  16     6165.75     6059.61    231.96 o 
   2   3  16     1482.11     1376.86     67.98 o 
   3   3  16      593.67      635.72    106.81 o 
   4   3  16     1010.61     1107.13     74.07 o 
   5   3  16      716.61      820.46    109.73 o 
   6   3  16        1.69      -44.23     44.23 o 
   7   3  16       74.42      112.09     42.57 o 
  -7   4  16     1251.38     1239.24    144.10 o 
  -6   4  16      243.71      263.36     58.51 o 
  -5   4  16       75.56       68.95     29.38 o 
  -4   4  16       44.08       35.09     16.47 o 
  -3   4  16     1684.11     1687.12     53.12 o 
  -2   4  16     1345.84     1285.52     65.16 o 
  -1   4  16     2805.61     2807.12     97.79 o 
   0   4  16        8.00       35.45     18.27 o 
   1   4  16     2943.17     2834.83     80.59 o 
   2   4  16     1232.58     1190.56     60.07 o 
   3   4  16     1555.92     1597.29     78.42 o 
   4   4  16       46.74       69.13     38.00 o 
   5   4  16       68.24       65.10     35.92 o 
   6   4  16      265.68      229.45     66.30 o 
   7   4  16     1183.08     1271.51    110.66 o 
  -6   5  16      389.83      449.81     51.35 o 
  -5   5  16     1573.78     1721.55     93.29 o 
  -4   5  16       73.51       64.30     32.83 o 
  -3   5  16      664.70      654.60     49.31 o 
  -2   5  16      935.91      968.65     41.09 o 
  -1   5  16     3001.99     3080.45    174.93 o 
   0   5  16       47.38       57.44     42.63 o 
   1   5  16     2796.04     2697.13    169.33 o 
   2   5  16      972.01      948.98     71.49 o 
   3   5  16      818.04      780.59    101.61 o 
   4   5  16       49.52       67.88     44.86 o 
   5   5  16     1433.59     1411.94    145.00 o 
   6   5  16      352.92      336.23     79.70 o 
  -6   6  16      647.66      568.26     83.31 o 
  -5   6  16        3.03       22.08     27.80 o 
  -4   6  16     3220.15     3093.79    184.56 o 
  -3   6  16     1372.56     1368.87    123.93 o 
  -2   6  16      552.83      724.12     91.67 o 
  -1   6  16      500.34      452.94     44.96 o 
   0   6  16      122.48      139.49     50.63 o 
   1   6  16      502.24      533.72     83.74 o 
   2   6  16      613.70      574.58     87.07 o 
   3   6  16     1413.04     1340.80    135.39 o 
   4   6  16     3289.70     2971.63    206.08 o 
   5   6  16        2.33      -37.60     39.71 o 
   6   6  16      736.70      734.50    115.55 o 
  -5   7  16      106.95      148.22     48.60 o 
  -4   7  16      561.72      665.63     94.39 o 
  -3   7  16      281.05      350.59     68.02 o 
  -2   7  16     1766.12     1866.29    152.67 o 
  -1   7  16      462.92      512.64     83.67 o 
   0   7  16      120.87      106.11     49.64 o 
   1   7  16      454.00      558.57     92.60 o 
   2   7  16     1845.64     1810.70    158.37 o 
   3   7  16      308.13      191.71     60.34 o 
   4   7  16      558.63      511.10     93.26 o 
   5   7  16      118.02      152.67     56.54 o 
  -5   8  16      204.80      157.33     55.58 o 
  -4   8  16     1637.67     1578.29    149.82 o 
  -3   8  16      213.20      131.27     52.16 o 
  -2   8  16      193.32      226.27     64.45 o 
  -1   8  16      276.90      136.98     53.34 o 
   0   8  16     2042.56     2450.38    186.26 o 
   1   8  16      246.01      261.44     69.83 o 
   2   8  16      152.80      137.08     57.18 o 
   3   8  16      252.41      163.95     53.85 o 
   4   8  16     1639.33     1409.00    154.80 o 
   5   8  16      201.44      173.91     65.95 o 
  -4   9  16      520.85      418.96     88.86 o 
  -3   9  16       59.70      142.80     59.11 o 
  -2   9  16     1234.38     1423.18    148.05 o 
  -1   9  16      514.90      493.57     95.22 o 
   0   9  16      376.35      364.38     84.68 o 
   1   9  16      563.70      438.85     85.83 o 
   2   9  16     1182.69     1285.77    144.77 o 
   3   9  16       36.61       17.80     29.70 o 
   4   9  16      578.16      579.95    102.77 o 
  -2  10  16      251.45      310.67     79.61 o 
  -1  10  16      620.12      699.08    110.66 o 
   0  10  16      522.17      695.48    113.32 o 
   1  10  16      685.13      793.37    121.08 o 
   2  10  16      258.10      150.15     58.35 o 
   1   0  17      229.84      245.20     32.16 o 
   2   0  17     4899.23     4801.51    130.43 o 
   3   0  17      201.55      177.28     21.39 o 
   4   0  17      708.48      717.17     45.85 o 
   5   0  17      167.93      120.00     32.43 o 
   6   0  17     1069.56     1110.69    135.38 o 
   7   0  17       30.90        7.78     33.08 o 
  -7   1  17        5.37      -12.60     35.68 o 
  -6   1  17      198.46      291.00     74.70 o 
  -5   1  17      210.32      273.85     67.01 o 
  -4   1  17      825.73      814.61     54.97 o 
  -3   1  17       97.01       69.96     14.01 o 
  -2   1  17      307.44      329.27     27.55 o 
  -1   1  17      185.31      200.48     43.38 o 
   0   1  17      779.08      888.63     47.04 o 
   1   1  17      236.23      239.14     25.63 o 
   2   1  17      282.54      260.50     31.51 o 
   3   1  17      145.19      160.57     24.43 o 
   4   1  17      879.15      867.40     58.04 o 
   5   1  17      176.39      196.20     61.26 o 
   6   1  17      151.41      172.47     41.40 o 
   7   1  17        7.20      -38.43     40.29 o 
  -7   2  17       50.50       20.20     28.55 o 
  -6   2  17      324.32      152.63     53.22 o 
  -5   2  17      743.19      784.70     56.42 o 
  -4   2  17        3.34      -17.34     17.34 o 
  -3   2  17       38.33       29.31     10.79 o 
  -2   2  17      477.24      534.64     34.85 o 
  -1   2  17     2076.38     2166.30    119.51 o 
   0   2  17      244.05      245.10     26.27 o 
   1   2  17     2033.92     1926.62     83.81 o 
   2   2  17      588.08      568.61     35.99 o 
   3   2  17       21.95        7.48     11.78 o 
   4   2  17        0.79      -12.67     27.94 o 
   5   2  17      860.29      855.59    113.14 o 
   6   2  17      327.26      416.57    107.69 o 
   7   2  17       68.29       65.84     40.10 o 
  -7   3  17     1168.03     1154.24    140.24 o 
  -6   3  17       69.72       26.30     33.15 o 
  -5   3  17       77.41       88.93     24.28 o 
  -4   3  17      304.00      315.75     38.66 o 
  -3   3  17     1793.74     1868.91     66.26 o 
  -2   3  17      322.82      322.38     32.10 o 
  -1   3  17     1009.68      907.16     88.41 o 
   0   3  17     5677.09     5733.15    147.46 o 
   1   3  17     1163.97     1157.83    106.71 o 
   2   3  17      271.50      230.81     43.44 o 
   3   3  17     1678.58     1665.49    107.65 o 
   4   3  17      266.38      395.29     74.52 o 
   5   3  17      100.21       98.89     51.34 o 
   6   3  17       72.67       15.80     24.94 o 
   7   3  17     1142.27     1139.77    177.99 o 
  -6   4  17       19.32       17.15     31.50 o 
  -5   4  17      356.58      362.11     43.96 o 
  -4   4  17       15.25       54.02     20.06 o 
  -3   4  17      179.66      183.29     48.17 o 
  -2   4  17      290.75      300.02     25.18 o 
  -1   4  17     1401.35     1238.50    108.23 o 
   0   4  17      819.43      844.54     73.97 o 
   1   4  17     1186.67     1215.55     69.84 o 
   2   4  17      271.35      300.07     32.36 o 
   3   4  17      224.56      169.37     28.89 o 
   4   4  17       21.51       63.50     38.90 o 
   5   4  17      266.57      242.93     67.21 o 
   6   4  17       13.19       -4.26     40.63 o 
  -6   5  17      347.97      366.40     68.09 o 
  -5   5  17      147.63      150.05     30.57 o 
  -4   5  17     1423.51     1676.83    131.26 o 
  -3   5  17     2974.68     3169.27    107.39 o 
  -2   5  17      166.34      174.17     17.97 o 
  -1   5  17       98.37      107.35     40.62 o 
   0   5  17     1771.52     1774.73    139.04 o 
   1   5  17       57.00      108.44     43.70 o 
   2   5  17      201.62      209.06     57.36 o 
   3   5  17     2889.78     3068.13    199.70 o 
   4   5  17     1459.67     1683.04    156.64 o 
   5   5  17      144.79      158.11     55.40 o 
   6   5  17      315.44      407.61     81.20 o 
  -6   6  17      276.99      178.89     50.64 o 
  -5   6  17     1917.31     2020.44    152.50 o 
  -4   6  17      235.13      156.09     49.69 o 
  -3   6  17      172.49      159.74     47.96 o 
  -2   6  17      729.44      580.73     86.43 o 
  -1   6  17     1271.14     1299.25    124.26 o 
   0   6  17        3.87       16.63     26.38 o 
   1   6  17     1309.99     1403.56    134.05 o 
   2   6  17      795.31      814.48    105.09 o 
   3   6  17      208.92      218.31     60.67 o 
   4   6  17      167.42      207.77     62.81 o 
   5   6  17     1939.91     1917.24    175.53 o 
   6   6  17      325.00      212.09     65.63 o 
  -5   7  17      503.87      580.66     90.30 o 
  -4   7  17      353.26      508.26     84.24 o 
  -3   7  17      317.82      197.99     59.57 o 
  -2   7  17      123.71      145.26     54.76 o 
  -1   7  17       43.23       14.23     37.05 o 
   0   7  17      217.05      336.31     72.46 o 
   1   7  17       60.57      187.36     61.99 o 
   2   7  17      161.92      123.06     49.28 o 
   3   7  17      274.51      186.18     58.75 o 
   4   7  17      449.43      464.25     90.54 o 
   5   7  17      569.04      668.71    111.72 o 
  -4   8  17      392.12      572.10     95.49 o 
  -3   8  17       28.14       31.06     41.20 o 
  -2   8  17     2761.73     3152.89    213.08 o 
  -1   8  17      333.83      339.43     75.42 o 
   0   8  17       24.05       68.73     49.30 o 
   1   8  17      324.33      419.74     85.13 o 
   2   8  17     2789.33     2917.02    211.95 o 
   3   8  17       32.02       19.29     39.32 o 
   4   8  17      463.98      601.08    105.25 o 
  -3   9  17       15.13       63.80     45.47 o 
  -2   9  17       35.89       21.19     31.86 o 
  -1   9  17       36.13       97.34     50.14 o 
   0   9  17     2139.34     2333.51    194.56 o 
   1   9  17       14.04      -42.53     42.53 o 
   2   9  17       50.89       73.36     51.33 o 
   3   9  17       33.88      -41.00     41.00 o 
  -1  10  17      632.47      721.23    117.03 o 
   0  10  17      118.00       73.07     49.55 o 
   1  10  17      652.04      643.30    109.55 o 
   0   0  18       71.39      100.31     34.23 o 
   1   0  18      266.62      263.98     27.32 o 
   2   0  18      160.46      143.29     64.01 o 
   3   0  18      328.64      341.50     36.98 o 
   4   0  18       94.54       85.55     19.47 o 
   5   0  18       20.16      -21.23     26.53 o 
   6   0  18      793.94      802.01    119.82 o 
   7   0  18      195.80      274.96     82.17 o 
  -7   1  18      345.84      341.27     84.53 o 
  -6   1  18     1038.52      942.39    124.37 o 
  -5   1  18      718.96      823.06    106.51 o 
  -4   1  18     1046.32     1044.88     81.17 o 
  -3   1  18     1205.07     1139.04     48.16 o 
  -2   1  18      459.73      392.91     41.84 o 
  -1   1  18     1608.19     1564.57     80.27 o 
   0   1  18     2894.22     2734.25    104.94 o 
   1   1  18     1465.72     1464.89     60.51 o 
   2   1  18      487.48      483.65     43.24 o 
   3   1  18     1393.10     1374.38     66.46 o 
   4   1  18     1029.35     1111.48    154.75 o 
   5   1  18      731.09      716.39    105.43 o 
   6   1  18     1036.78     1048.22     93.93 o 
   7   1  18      467.53      493.43    103.87 o 
  -7   2  18       56.19       48.60     34.95 o 
  -6   2  18      504.05      325.74     75.03 o 
  -5   2  18      875.75      887.19    122.45 o 
  -4   2  18     1222.34     1249.99     71.53 o 
  -3   2  18     1608.81     1575.76     60.16 o 
  -2   2  18      191.36      170.74     31.26 o 
  -1   2  18      705.67      699.23     55.98 o 
   0   2  18     1272.42     1432.47     77.61 o 
   1   2  18      746.56      804.99     57.72 o 
   2   2  18      214.10      242.15     36.35 o 
   3   2  18     1715.10     1637.09    163.52 o 
   4   2  18     1196.55     1109.53    122.08 o 
   5   2  18      945.62      750.26    108.65 o 
   6   2  18      514.93      485.86     78.72 o 
   7   2  18       35.11       16.59     24.62 o 
  -6   3  18       88.37      103.89     45.30 o 
  -5   3  18      540.82      616.36     54.91 o 
  -4   3  18        2.31        6.32     14.34 o 
  -3   3  18      519.33      460.65     61.96 o 
  -2   3  18      343.63      265.16     42.29 o 
  -1   3  18     1229.02     1318.10    109.03 o 
   0   3  18      803.84      856.03     91.21 o 
   1   3  18     1306.09     1464.67    123.20 o 
   2   3  18      378.03      290.57     33.63 o 
   3   3  18      612.74      489.98    104.62 o 
   4   3  18        4.91        1.97     32.31 o 
   5   3  18      506.00      529.92     93.77 o 
   6   3  18       62.60       54.32     46.32 o 
  -6   4  18      997.72     1078.25    124.64 o 
  -5   4  18      241.51      233.91     37.32 o 
  -4   4  18      259.46      308.62     40.49 o 
  -3   4  18     1647.81     1858.31    130.78 o 
  -2   4  18     1891.24     1996.46     85.33 o 
  -1   4  18     3358.40     3491.27    183.47 o 
   0   4  18       79.04       86.90     37.99 o 
   1   4  18     3260.25     3205.27     93.42 o 
   2   4  18     1956.04     1983.07     81.88 o 
   3   4  18     1691.97     1695.81    149.30 o 
   4   4  18      209.44      262.16     63.25 o 
   5   4  18      260.55      268.65     68.21 o 
   6   4  18      971.72      794.67    117.54 o 
  -5   5  18      953.77     1002.77    101.32 o 
  -4   5  18      351.19      413.50     66.98 o 
  -3   5  18      841.24      670.94    160.40 o 
  -2   5  18      669.37      657.88     43.53 o 
  -1   5  18     1217.93     1239.00     84.03 o 
   0   5  18      475.70      463.42     75.90 o 
   1   5  18     1306.63     1310.77    127.65 o 
   2   5  18      578.78      577.46     89.98 o 
   3   5  18      764.58      817.94    110.94 o 
   4   5  18      405.88      502.17     93.35 o 
   5   5  18     1035.06      889.92    120.95 o 
   6   5  18       17.25      -15.61     30.13 o 
  -5   6  18     1545.93     1758.82    143.65 o 
  -4   6  18     2110.03     1898.05    150.11 o 
  -3   6  18      897.62     1009.59    110.27 o 
  -2   6  18      268.14      175.35     51.61 o 
  -1   6  18      406.57      384.96     75.81 o 
   0   6  18     2324.83     2093.95    163.28 o 
   1   6  18      412.72      289.83     67.96 o 
   2   6  18      198.19      220.71     63.88 o 
   3   6  18      801.71      561.83     94.01 o 
   4   6  18     2106.85     2266.45    190.44 o 
   5   6  18     1545.52     1600.21    163.77 o 
  -5   7  18      151.43      179.45     52.43 o 
  -4   7  18      978.45      834.36    106.82 o 
  -3   7  18     1542.17     1592.20    146.49 o 
  -2   7  18     3162.98     3185.73    206.93 o 
  -1   7  18     1191.47     1264.73    133.13 o 
   0   7  18      207.71      338.01     74.34 o 
   1   7  18     1196.42     1228.28    134.15 o 
   2   7  18     3174.36     3368.17    223.00 o 
   3   7  18     1458.34     1487.35    155.78 o 
   4   7  18      997.89      901.54    124.35 o 
   5   7  18      164.08      118.95     53.75 o 
  -4   8  18      652.00      749.57    107.95 o 
  -3   8  18       49.17       23.59     35.29 o 
  -2   8  18      359.54      452.97     85.84 o 
  -1   8  18      166.77      104.58     53.67 o 
   0   8  18     1383.00     1577.87    156.22 o 
   1   8  18      104.66       72.27     45.46 o 
   2   8  18      407.85      583.31    101.36 o 
   3   8  18       60.12       57.92     48.79 o 
   4   8  18      562.24      549.06     99.10 o 
  -3   9  18      338.66      377.99     86.62 o 
  -2   9  18     1023.74     1042.03    134.33 o 
  -1   9  18      492.44      524.30     98.36 o 
   0   9  18      541.20      562.45    101.57 o 
   1   9  18      451.91      560.13    104.30 o 
   2   9  18     1063.98     1191.35    144.37 o 
   3   9  18      299.06      365.36     87.51 o 
   1   0  19     2842.53     2745.62     84.48 o 
   2   0  19      849.61      822.31     59.03 o 
   3   0  19     1280.72     1398.96     75.98 o 
   4   0  19        9.48        6.60     14.25 o 
   5   0  19      814.00      766.52    110.40 o 
   6   0  19       51.91       93.41     46.90 o 
   7   0  19     1616.95     1488.95    172.07 o 
  -7   1  19      193.50      239.36     70.89 o 
  -6   1  19       36.23       58.49     43.99 o 
  -5   1  19      967.95      866.76    110.95 o 
  -4   1  19       65.93       83.52     22.37 o 
  -3   1  19     1166.18     1172.49     51.32 o 
  -2   1  19       99.73      115.86     25.35 o 
  -1   1  19      214.47      242.77     27.02 o 
   0   1  19       20.83        9.48     25.77 o 
   1   1  19      333.54      376.12     41.90 o 
   2   1  19      112.11       63.31     17.47 o 
   3   1  19     1139.73     1181.69     64.07 o 
   4   1  19       48.40       50.70     38.04 o 
   5   1  19     1060.52     1018.10    127.06 o 
   6   1  19       51.56       33.68     30.08 o 
   7   1  19      196.15      166.46     64.57 o 
  -6   2  19      451.39      433.50     86.48 o 
  -5   2  19      280.00      290.07     63.93 o 
  -4   2  19     1237.13     1254.94     84.28 o 
  -3   2  19      260.35      229.68     43.77 o 
  -2   2  19     1058.25      992.90     68.92 o 
  -1   2  19      146.43      132.53     21.70 o 
   0   2  19      735.74      857.35     62.53 o 
   1   2  19       82.45       70.57     21.54 o 
   2   2  19     1118.01     1009.02    118.88 o 
   3   2  19      368.17      304.79     67.25 o 
   4   2  19      996.64     1085.60    125.31 o 
   5   2  19      253.32      302.88     71.85 o 
   6   2  19      357.15      289.87     75.23 o 
  -6   3  19      970.22      989.45    125.45 o 
  -5   3  19      332.83      380.32     43.10 o 
  -4   3  19      182.65      174.32     31.25 o 
  -3   3  19      223.55      274.28     51.87 o 
  -2   3  19     2043.40      649.70   1105.71 o 
  -1   3  19      261.20      281.76     54.78 o 
   0   3  19        0.45       20.84     28.86 o 
   1   3  19      240.28      245.90     57.23 o 
   2   3  19     1793.40     1672.14     82.10 o 
   3   3  19      292.43      236.69     60.12 o 
   4   3  19      179.52      308.25     68.36 o 
   5   3  19      315.64      237.43     63.30 o 
   6   3  19      853.26      999.04    131.04 o 
  -6   4  19      253.46      405.51     81.10 o 
  -5   4  19      955.80      986.73     71.13 o 
  -4   4  19      278.65      268.88     38.26 o 
  -3   4  19      162.05      134.89     40.89 o 
  -2   4  19       41.76       50.86     16.98 o 
  -1   4  19       36.17       61.57     19.42 o 
   0   4  19     1585.46     1570.47    131.45 o 
   1   4  19       12.53        0.71     30.54 o 
   2   4  19       59.69      104.50     49.64 o 
   3   4  19      143.19      192.35     58.75 o 
   4   4  19      188.57       58.93     34.70 o 
   5   4  19     1058.98     1030.26    130.25 o 
   6   4  19      187.60      253.38     71.66 o 
  -5   5  19     1090.02     1169.06    111.43 o 
  -4   5  19      286.82      273.75     58.78 o 
  -3   5  19      755.48      816.62     97.24 o 
  -2   5  19     2080.93     2148.44    156.48 o 
  -1   5  19      729.10      705.52     93.50 o 
   0   5  19      388.29      348.35     68.59 o 
   1   5  19      907.10      855.51    107.77 o 
   2   5  19     2054.74     2127.95    169.14 o 
   3   5  19      613.25      528.10     92.02 o 
   4   5  19      206.25      286.27     71.76 o 
   5   5  19     1162.47     1033.43    133.11 o 
  -5   6  19      200.04      201.98     55.89 o 
  -4   6  19     1609.43     1785.49    147.02 o 
  -3   6  19      933.30     1126.39    120.76 o 
  -2   6  19      904.08      978.58    112.98 o 
  -1   6  19      477.54      477.76     83.10 o 
   0   6  19     1918.63     1917.92    159.22 o 
   1   6  19      346.83      330.89     73.99 o 
   2   6  19      928.77      933.80    119.54 o 
   3   6  19     1020.24      977.67    127.98 o 
   4   6  19     1665.66     1455.76    156.05 o 
   5   6  19      165.71      156.85     57.98 o 
  -4   7  19      909.18      861.60    111.17 o 
  -3   7  19      242.14      175.15     57.93 o 
  -2   7  19      341.62      240.57     66.41 o 
  -1   7  19      332.73      317.25     75.21 o 
   0   7  19     2303.54     2280.82    182.83 o 
   1   7  19      265.42      200.26     63.12 o 
   2   7  19      297.90      317.33     72.58 o 
   3   7  19      228.24      191.85     60.28 o 
   4   7  19      900.02     1146.83    143.15 o 
  -3   8  19     1515.53     1468.73    152.26 o 
  -2   8  19      373.93      424.45     88.46 o 
  -1   8  19     1037.18     1238.72    143.22 o 
   0   8  19      853.21      858.83    121.86 o 
   1   8  19     1114.99     1280.71    147.53 o 
   2   8  19      406.77      482.44     92.76 o 
   3   8  19     1419.73     1408.12    159.54 o 
  -2   9  19       13.39       79.62     55.62 o 
  -1   9  19      795.27      734.83    118.13 o 
   0   9  19      276.86      221.15     71.76 o 
   1   9  19      773.51      817.28    121.04 o 
   2   9  19       10.63       -8.17     34.60 o 
   0   0  20      312.11      347.76     60.00 o 
   1   0  20      737.08      800.99     61.08 o 
   2   0  20      256.18      258.53     43.74 o 
   3   0  20      678.65      614.15     50.77 o 
   4   0  20      612.73      533.13     88.17 o 
   5   0  20     1394.61     1421.64    155.20 o 
   6   0  20       53.65      103.25     51.01 o 
  -6   1  20      129.89      118.95     49.87 o 
  -5   1  20      240.82      196.50     60.78 o 
  -4   1  20       84.25       40.55     16.87 o 
  -3   1  20      792.55      950.66     67.66 o 
  -2   1  20       21.32        8.75     17.66 o 
  -1   1  20      531.14      642.88     55.80 o 
   0   1  20       16.69       20.36     18.63 o 
   1   1  20      707.48      760.84     59.20 o 
   2   1  20       23.63       30.93     16.46 o 
   3   1  20      671.44      647.54     50.78 o 
   4   1  20       57.41       51.15     38.90 o 
   5   1  20      242.95      311.24     74.87 o 
   6   1  20      115.47       86.82     33.75 o 
  -6   2  20      418.98      383.46     79.13 o 
  -5   2  20      433.60      575.47     90.67 o 
  -4   2  20      220.43      222.94     42.65 o 
  -3   2  20      364.44      411.31     59.32 o 
  -2   2  20      743.75      738.33     80.80 o 
  -1   2  20      432.84      391.35     34.52 o 
   0   2  20        8.04       23.79     18.91 o 
   1   2  20      594.50      590.13     53.26 o 
   2   2  20      555.68      611.06     88.17 o 
   3   2  20      302.51      304.20     65.90 o 
   4   2  20      290.31      198.06     56.75 o 
   5   2  20      525.65      586.09    102.81 o 
   6   2  20      308.03      471.93     92.31 o 
  -6   3  20      332.51      243.93     69.65 o 
  -5   3  20      609.97      527.48     87.18 o 
  -4   3  20     1272.68     1312.96     79.29 o 
  -3   3  20     1200.20     1242.79     74.51 o 
  -2   3  20      261.03      253.80     54.32 o 
  -1   3  20      238.05      264.17     35.41 o 
   0   3  20     1445.47     1378.93    121.95 o 
   1   3  20      208.45      134.51     48.26 o 
   2   3  20      210.61      201.58     57.94 o 
   3   3  20     1356.36     1383.31    139.12 o 
   4   3  20     1078.54     1155.93    132.59 o 
   5   3  20      568.46      552.56     99.20 o 
   6   3  20      260.75      227.82     69.89 o 
  -5   4  20       33.46      -11.48     17.24 o 
  -4   4  20       16.91       10.32     16.26 o 
  -3   4  20       44.88       74.14     36.46 o 
  -2   4  20     1554.51      367.46    742.87 o 
  -1   4  20       99.85      147.79     46.31 o 
   0   4  20      174.12      160.53     51.37 o 
   1   4  20      114.31       96.20     44.22 o 
   2   4  20     1376.05     1444.42    140.15 o 
   3   4  20       36.43       21.21     32.23 o 
   4   4  20        5.74       18.11     30.41 o 
   5   4  20       37.15       84.04     42.06 o 
   6   4  20      456.39      370.61     86.72 o 
  -5   5  20      339.44      364.34     67.35 o 
  -4   5  20     2123.16     2238.89    156.83 o 
  -3   5  20      300.09      345.75     66.43 o 
  -2   5  20      894.03      842.27    100.20 o 
  -1   5  20      338.29      295.11     65.18 o 
   0   5  20     1177.91     1010.44    115.57 o 
   1   5  20      282.13      431.32     79.52 o 
   2   5  20      971.28      982.30    120.21 o 
   3   5  20      300.77      422.15     86.73 o 
   4   5  20     2005.44     2055.22    183.93 o 
   5   5  20      372.88      449.41     92.26 o 
  -5   6  20      675.99      703.13     95.55 o 
  -4   6  20      180.44      137.90     48.23 o 
  -3   6  20      698.26      758.92    102.13 o 
  -2   6  20     1681.21     1613.73    145.96 o 
  -1   6  20      405.76      537.54     89.12 o 
   0   6  20       49.79       43.72     40.80 o 
   1   6  20      386.71      389.61     79.24 o 
   2   6  20     1528.24     1500.39    152.02 o 
   3   6  20      797.14      755.58    112.60 o 
   4   6  20      132.16      112.82     55.25 o 
   5   6  20      560.31      641.40    110.75 o 
  -4   7  20      204.37      102.76     53.08 o 
  -3   7  20      524.51      630.33     98.73 o 
  -2   7  20      191.26      217.29     64.92 o 
  -1   7  20      488.35      596.59     95.89 o 
   0   7  20       49.74       63.84     39.37 o 
   1   7  20      456.80      468.25     87.34 o 
   2   7  20      201.16      293.03     76.99 o 
   3   7  20      606.48      697.52    112.61 o 
   4   7  20      187.52      129.25     60.04 o 
  -3   8  20      480.95      473.14     90.89 o 
  -2   8  20      131.90      162.90     64.81 o 
  -1   8  20      798.42      870.89    122.96 o 
   0   8  20     1153.29     1043.04    133.04 o 
   1   8  20      835.16      840.82    120.40 o 
   2   8  20      141.30      123.65     58.64 o 
   3   8  20      427.11      441.13     94.73 o 
   0   9  20      253.15      273.64     76.21 o 
   1   0  21      343.06      352.90     43.98 o 
   2   0  21      325.63      297.10     38.92 o 
   3   0  21      344.62      294.06     36.87 o 
   4   0  21      117.29       66.62     41.90 o 
   5   0  21        1.25       16.01     31.99 o 
   6   0  21       29.65       68.68     44.59 o 
  -6   1  21      865.38      942.69    129.95 o 
  -5   1  21      942.61      845.95    114.10 o 
  -4   1  21      534.90      538.17     50.40 o 
  -3   1  21      606.68      612.84     56.92 o 
  -2   1  21      919.21      976.73     69.80 o 
  -1   1  21     2245.60     2367.00    107.85 o 
   0   1  21      139.28      124.04     38.95 o 
   1   1  21     2194.23     1982.05     96.90 o 
   2   1  21      962.45     1075.94    114.02 o 
   3   1  21      541.87      577.92     49.59 o 
   4   1  21      525.37      620.32     98.71 o 
   5   1  21     1052.22      990.11    131.29 o 
   6   1  21      883.57      888.90     91.23 o 
  -6   2  21      330.40      232.30     69.33 o 
  -5   2  21      270.59      267.37     66.93 o 
  -4   2  21      702.85      714.15     57.72 o 
  -3   2  21     1436.33     1531.77    112.92 o 
  -2   2  21      105.65      122.83     29.27 o 
  -1   2  21     1287.62     1282.03     81.68 o 
   0   2  21       64.78       48.52     41.04 o 
   1   2  21     1279.82     1237.26     77.17 o 
   2   2  21      121.40      152.31     50.57 o 
   3   2  21     1551.82     1565.77    147.95 o 
   4   2  21      618.71      637.43    100.96 o 
   5   2  21      235.07      218.74     61.76 o 
   6   2  21      354.85      444.78     96.42 o 
  -5   3  21       31.88       28.21     27.61 o 
  -4   3  21      102.70      134.16     53.06 o 
  -3   3  21      160.15      167.17     36.55 o 
  -2   3  21     1163.76     1220.06    111.59 o 
  -1   3  21       36.70       16.60     27.34 o 
   0   3  21      254.22      221.67     56.68 o 
   1   3  21       40.04       10.11     26.59 o 
   2   3  21     1130.10     1004.85    114.96 o 
   3   3  21      193.88      172.84     59.72 o 
   4   3  21      123.64       65.77     39.43 o 
   5   3  21       41.64       -8.12     41.14 o 
  -4   4  21     3253.67     3595.82    188.68 o 
  -3   4  21      165.10      241.21     58.53 o 
  -2   4  21      257.27      111.58     90.94 o 
  -1   4  21      259.59      177.55     50.16 o 
   0   4  21     4334.44     4076.66    221.75 o 
   1   4  21      270.45      181.66     55.94 o 
   2   4  21      313.83      324.51     72.95 o 
   3   4  21      142.58       97.69     48.64 o 
   4   4  21     3242.38     3380.98    232.41 o 
   5   4  21       97.38      107.59     48.01 o 
  -4   5  21      288.11      342.84     65.21 o 
  -3   5  21      184.31      143.09     47.37 o 
  -2   5  21     1112.72     1192.20    120.31 o 
  -1   5  21       98.51       89.94     45.74 o 
   0   5  21      588.55      499.58     85.25 o 
   1   5  21      141.53       86.97     45.28 o 
   2   5  21     1101.43     1093.23    129.94 o 
   3   5  21      146.28      145.12     57.40 o 
   4   5  21      317.56      357.55     80.34 o 
   5   5  21      142.69       42.89     43.88 o 
  -4   6  21      166.24      194.11     55.96 o 
  -3   6  21     1355.67     1093.95    121.94 o 
  -2   6  21       43.02       35.12     35.44 o 
  -1   6  21      502.70      463.54     84.04 o 
   0   6  21       19.12       23.22     33.61 o 
   1   6  21      457.29      656.39    102.39 o 
   2   6  21       62.86      101.33     56.07 o 
   3   6  21     1472.02     1446.40    156.11 o 
   4   6  21      183.34      193.89     66.92 o 
  -3   7  21      637.74      719.30    105.58 o 
  -2   7  21      400.23      349.60     77.54 o 
  -1   7  21     2101.60     2353.55    189.07 o 
   0   7  21       23.90       69.46     42.03 o 
   1   7  21     2038.93     1936.53    177.90 o 
   2   7  21      379.90      447.83     90.12 o 
   3   7  21      629.21      660.43    113.28 o 
  -2   8  21        8.81       37.33     45.80 o 
  -1   8  21      553.66      415.88     90.38 o 
   0   8  21       13.06       68.72     43.60 o 
   1   8  21      687.23      727.76    114.36 o 
   2   8  21        8.76       25.57     40.97 o 
   0   0  22     3551.99     3393.50    187.23 o 
   1   0  22     3025.03     2922.15    122.30 o 
   2   0  22       50.01       37.28     27.66 o 
   3   0  22      193.74      222.40     34.07 o 
   4   0  22     1354.57     1463.87    151.54 o 
   5   0  22     1190.11     1365.30    155.33 o 
  -5   1  22      164.34      151.49     54.19 o 
  -4   1  22       31.84        5.42     30.51 o 
  -3   1  22     1206.88     1190.60     77.80 o 
  -2   1  22      543.61      534.94     54.20 o 
  -1   1  22      702.71      693.78     61.88 o 
   0   1  22       37.29       60.93     22.30 o 
   1   1  22      616.48      694.94     60.37 o 
   2   1  22      502.18      490.77     49.66 o 
   3   1  22     1315.36     1278.77     74.40 o 
   4   1  22       62.47       43.39     36.48 o 
   5   1  22      132.42       99.12     48.71 o 
  -5   2  22       26.25      -25.80     31.73 o 
  -4   2  22      403.74      443.53     47.86 o 
  -3   2  22      678.89      820.30     87.02 o 
  -2   2  22      589.55      669.41     81.41 o 
  -1   2  22      672.88      729.45     64.60 o 
   0   2  22        2.14      -23.38     24.58 o 
   1   2  22      669.99      708.44     80.04 o 
   2   2  22      580.37      637.08     95.89 o 
   3   2  22      794.21      725.99    105.65 o 
   4   2  22      372.82      348.47     83.02 o 
   5   2  22       24.45      -40.57     40.57 o 
  -5   3  22     1031.82     1017.80    120.66 o 
  -4   3  22     1245.34     1351.03     82.90 o 
  -3   3  22       69.63       73.85     22.74 o 
  -2   3  22      739.14      746.70     90.36 o 
  -1   3  22      539.50      402.32     71.11 o 
   0   3  22     1565.99     1557.81    136.02 o 
   1   3  22      578.97      646.43     94.91 o 
   2   3  22      811.25      670.89     98.77 o 
   3   3  22       93.53      175.04     57.45 o 
   4   3  22     1180.65     1252.96    144.33 o 
   5   3  22     1127.61      979.39    135.48 o 
  -4   4  22      126.18      126.94     41.83 o 
  -3   4  22      135.33      137.77     44.27 o 
  -2   4  22     1280.26     1466.29    130.95 o 
  -1   4  22       96.37       52.46     39.00 o 
   0   4  22      108.38      112.14     46.48 o 
   1   4  22       64.30       32.17     36.63 o 
   2   4  22     1263.75     1111.50    131.01 o 
   3   4  22      201.44      170.22     57.17 o 
   4   4  22      168.85      261.01     69.74 o 
   5   4  22      150.15      123.75     55.41 o 
  -4   5  22      685.05      846.22    101.16 o 
  -3   5  22      280.48      209.63     54.79 o 
  -2   5  22      591.22      612.96     89.89 o 
  -1   5  22      614.78      670.54     96.03 o 
   0   5  22      859.43      971.36    118.29 o 
   1   5  22      672.41      821.94    111.78 o 
   2   5  22      563.51      632.49    102.67 o 
   3   5  22      309.87      275.95     75.70 o 
   4   5  22      693.06      819.06    121.37 o 
  -4   6  22      152.61      131.28     45.36 o 
  -3   6  22      433.85      391.36     76.71 o 
  -2   6  22      338.99      359.13     76.21 o 
  -1   6  22      860.12      791.35    109.63 o 
   0   6  22      213.92      301.59     70.38 o 
   1   6  22     1001.23     1144.60    135.35 o 
   2   6  22      346.09      361.22     86.36 o 
   3   6  22      362.89      387.47     91.17 o 
   4   6  22      197.38      245.75     74.39 o 
  -2   7  22      140.28      232.31     65.36 o 
  -1   7  22      113.35      121.40     56.30 o 
   0   7  22       48.27       38.27     32.47 o 
   1   7  22      201.54      385.27     88.08 o 
   2   7  22      147.59       77.34     49.52 o 
   0   8  22     1683.09     1917.94    183.20 o 
   1   0  23      834.09      772.06     65.83 o 
   2   0  23      142.78      134.44     31.02 o 
   3   0  23     2410.81     2330.77    106.72 o 
   4   0  23      438.86      348.63     82.23 o 
   5   0  23        6.15       46.82     39.07 o 
  -5   1  23      316.23      223.47     65.59 o 
  -4   1  23      850.91      904.39    123.95 o 
  -3   1  23      569.78      635.48     93.60 o 
  -2   1  23      356.10      268.62     40.52 o 
  -1   1  23     1912.10     1865.07    203.87 o 
   0   1  23      827.60      858.30     69.25 o 
   1   1  23     1817.86     1814.25    109.54 o 
   2   1  23      300.89      337.25     62.07 o 
   3   1  23      662.29      528.10     93.62 o 
   4   1  23      739.52      765.92    116.16 o 
   5   1  23      246.35      236.04     76.54 o 
  -5   2  23      386.58      320.60     70.51 o 
  -4   2  23     1377.15     1347.52    131.66 o 
  -3   2  23      306.69      333.93     58.15 o 
  -2   2  23      978.35     1132.83    107.48 o 
  -1   2  23      595.96      672.36     63.91 o 
   0   2  23     1149.87     1149.97     80.99 o 
   1   2  23      634.08      615.51     71.77 o 
   2   2  23      924.25     1002.85    120.58 o 
   3   2  23      263.68      313.92     74.49 o 
   4   2  23     1344.83     1263.89    149.03 o 
   5   2  23      505.38      339.82     84.14 o 
  -3   3  23      728.11      767.93     63.01 o 
  -2   3  23     2036.47     2068.43    151.41 o 
  -1   3  23      638.95      594.42     85.42 o 
   0   3  23        7.77        0.15     24.99 o 
   1   3  23      736.83      584.98     92.58 o 
   2   3  23     1991.10     1972.03    169.21 o 
   3   3  23      760.56      821.69    119.01 o 
   4   3  23      253.63      314.61     77.44 o 
   5   3  23      211.16      139.17     56.66 o 
  -4   4  23       69.64       62.23     31.66 o 
  -3   4  23      471.88      492.95     78.81 o 
  -2   4  23        0.54       19.51     29.47 o 
  -1   4  23     1173.77     1307.88    130.18 o 
   0   4  23      593.22      624.39     95.15 o 
   1   4  23     1213.94     1307.90    138.30 o 
   2   4  23        0.17       82.49     46.44 o 
   3   4  23      511.50      429.48     87.74 o 
   4   4  23       40.20        9.40     40.91 o 
  -4   5  23       78.51       28.70     29.27 o 
  -3   5  23      568.71      680.45     94.92 o 
  -2   5  23      430.35      412.55     77.69 o 
  -1   5  23     1421.00     1336.69    137.49 o 
   0   5  23       83.94      129.33     58.98 o 
   1   5  23     1383.76     1346.30    145.75 o 
   2   5  23      423.47      452.43     88.89 o 
   3   5  23      702.50      807.15    118.93 o 
   4   5  23      129.58      216.79     65.72 o 
  -3   6  23      292.75      259.70     60.30 o 
  -2   6  23      973.23     1032.59    124.57 o 
  -1   6  23      132.81       71.27     41.24 o 
   0   6  23      565.88      588.04     98.58 o 
   1   6  23       98.14       69.60     49.57 o 
   2   6  23     1081.78     1278.87    150.34 o 
   3   6  23      326.04      344.79     83.31 o 
  -1   7  23      260.24      192.31     65.48 o 
   0   7  23     1427.71     1682.81    169.45 o 
   1   7  23      353.80      470.80     99.79 o 
   0   0  24     3521.29     3247.20    193.57 o 
   1   0  24       35.44       73.64     26.68 o 
   2   0  24       45.69       35.66     31.06 o 
   3   0  24      259.24      305.92     72.19 o 
   4   0  24      961.89     1105.42    138.52 o 
   5   0  24       42.34      157.77     63.70 o 
  -4   1  24      469.11      349.90     82.66 o 
  -3   1  24      303.27      398.67     82.87 o 
  -2   1  24     3702.06     3866.39    208.10 o 
  -1   1  24      697.26      750.00     67.80 o 
   0   1  24      316.00      381.96     49.64 o 
   1   1  24      695.30      697.02     63.37 o 
   2   1  24     3596.53     3443.70    134.93 o 
   3   1  24      304.36      282.20     72.05 o 
   4   1  24      559.07      501.89     96.44 o 
  -4   2  24     1241.79     1270.99    130.12 o 
  -3   2  24      867.89      816.55     88.85 o 
  -2   2  24       47.53       24.10     30.04 o 
  -1   2  24      580.63      416.37     73.23 o 
   0   2  24     2950.12     2821.52    128.75 o 
   1   2  24      701.38      797.21    104.24 o 
   2   2  24       46.77       53.49     39.43 o 
   3   2  24      737.81      789.90    115.69 o 
   4   2  24     1187.40     1282.36    153.03 o 
  -3   3  24       89.86      200.61     50.93 o 
  -2   3  24       60.12       22.51     32.76 o 
  -1   3  24      416.67      345.59     69.08 o 
   0   3  24      177.93      268.32     66.23 o 
   1   3  24      431.08      399.12     78.13 o 
   2   3  24       59.74      108.08     50.29 o 
   3   3  24       47.47       34.45     44.28 o 
   4   3  24       12.99      -48.31     48.31 o 
  -3   4  24     2074.58     2174.98    162.06 o 
  -2   4  24      520.25      582.52     87.21 o 
  -1   4  24      611.60      577.83     89.27 o 
   0   4  24       31.24      144.31     55.01 o 
   1   4  24      533.69      615.97    100.63 o 
   2   4  24      544.82      416.59     82.41 o 
   3   4  24     2195.63     2348.93    199.20 o 
   4   4  24      113.45      130.20     57.80 o 
  -3   5  24       36.40       71.57     42.38 o 
  -2   5  24      172.06      173.12     52.99 o 
  -1   5  24      564.69      654.59    100.16 o 
   0   5  24       11.61       13.74     27.77 o 
   1   5  24      572.99      616.07    104.91 o 
   2   5  24      229.64      255.40     69.28 o 
   3   5  24       71.70      124.10     53.12 o 
  -2   6  24      311.22      257.17     71.39 o 
  -1   6  24      210.83      185.73     63.27 o 
   0   6  24      988.74      876.97    120.71 o 
   1   6  24      143.24      161.82     59.27 o 
   2   6  24      357.14      227.28     74.56 o 
   1   0  25      196.64      213.38     38.97 o 
   2   0  25     4417.38     4805.39    266.32 o 
   3   0  25      147.30      213.41     66.07 o 
   4   0  25     1128.41     1334.09    155.27 o 
  -3   1  25        4.06       10.52     29.12 o 
  -2   1  25      191.26      172.39     43.45 o 
  -1   1  25       51.63       26.25     26.04 o 
   0   1  25     2010.00     1982.65    110.16 o 
   1   1  25       31.32       -2.13     19.75 o 
   2   1  25      187.14      160.25     34.00 o 
   3   1  25       11.47       -9.60     48.25 o 
   4   1  25     1058.76     1184.69    149.56 o 
  -3   2  25      449.89      553.36     74.59 o 
  -2   2  25      473.73      539.63     79.53 o 
  -1   2  25     1153.17     1388.47    129.44 o 
   0   2  25      260.64      281.81     65.37 o 
   1   2  25     1101.93     1282.74    136.59 o 
   2   2  25      427.94      490.79     90.25 o 
   3   2  25      471.68      418.81     86.52 o 
   4   2  25      117.60      108.57     57.14 o 
  -3   3  25     1710.08     1886.94    145.21 o 
  -2   3  25       34.93      -33.47     33.47 o 
  -1   3  25     1265.68     1383.21    134.45 o 
   0   3  25      598.20      579.64     92.86 o 
   1   3  25     1190.69     1339.95    141.19 o 
   2   3  25       38.81        7.08     34.22 o 
   3   3  25     1733.01     1798.72    175.97 o 
  -3   4  25       24.49        5.13     27.94 o 
  -2   4  25       96.71       86.15     43.96 o 
  -1   4  25      523.20      604.75     97.06 o 
   0   4  25      150.65      100.10     52.69 o 
   1   4  25      671.88      685.17    109.84 o 
   2   4  25       93.35       56.41     42.65 o 
   3   4  25       33.89       70.75     52.11 o 
  -2   5  25       35.52       79.14     39.77 o 
  -1   5  25      457.12      570.82     94.72 o 
   0   5  25     1558.05     1725.01    164.52 o 
   1   5  25      436.34      436.69     88.66 o 
   2   5  25       22.50      -15.18     42.57 o 
   0   6  25       11.68       26.66     43.51 o 
   0   0  26     1236.75     1198.59    124.60 o 
   1   0  26       22.97       42.19     23.90 o 
   2   0  26      106.79      112.14     79.26 o 
   3   0  26       48.83        3.81     31.05 o 
  -3   1  26      643.11      795.20    119.66 o 
  -2   1  26      960.57      965.36     78.90 o 
  -1   1  26      302.19      290.05     45.59 o 
   0   1  26      904.46      905.21     77.65 o 
   1   1  26      346.50      343.34     48.54 o 
   2   1  26      985.99     1084.53    132.41 o 
   3   1  26      615.11      391.85     85.64 o 
  -2   2  26      235.36      222.98     55.27 o 
  -1   2  26      789.91      856.42    107.35 o 
   0   2  26      467.01      408.32     79.56 o 
   1   2  26      698.42      669.45    102.04 o 
   2   2  26      243.36      315.12     76.33 o 
   3   2  26      393.34      530.91     99.40 o 
  -2   3  26       80.83       47.48     35.82 o 
  -1   3  26      667.70      541.47     89.13 o 
   0   3  26      418.82      452.68     80.76 o 
   1   3  26      514.42      497.03     90.16 o 
   2   3  26       87.91       84.68     44.09 o 
   3   3  26      231.72      294.62     79.19 o 
  -2   4  26     1456.97     1669.65    152.86 o 
  -1   4  26      271.27      250.79     65.02 o 
   0   4  26      186.41      258.78     69.51 o 
   1   4  26      263.92      275.20     70.11 o 
   2   4  26     1495.06     1722.56    173.24 o 
   0   5  26      391.49      278.27     75.10 o 
   1   0  27      511.75      431.99     55.54 o 
   2   0  27      285.76      233.42     70.11 o 
  -2   1  27       45.12      100.03     43.59 o 
  -1   1  27      571.31      532.84     61.93 o 
   0   1  27     1010.70     1002.70    190.88 o 
   1   1  27      683.35      745.85     72.22 o 
   2   1  27       60.71       98.21     51.14 o 
  -2   2  27      755.54      733.36     95.94 o 
  -1   2  27       94.76      105.75     48.64 o 
   0   2  27      885.97      829.53    110.66 o 
   1   2  27      167.47      176.84     61.09 o 
   2   2  27      722.24      788.81    117.47 o 
  -1   3  27       47.35       45.69     38.01 o 
   0   3  27        1.46       45.53     31.92 o 
   1   3  27       17.60       -4.04     29.07 o 
   0   0  28     1603.10     1838.86    159.94 o 
   1   0  28      780.26      820.10     76.16 o 
  -1   1  28      109.68      198.42     41.95 o 
   0   1  28      341.03      380.81     53.78 o 
   1   1  28      169.14      213.07     64.71 o 
                                                 
